# Supplementary material for: 4,6-Dimeth­oxy-2-(methyl­sulfan­yl)pyrimidinium chloride
Source: Acta Crystallogr Sect E Struct Rep Online. 2010 Jan 9;66(Pt 2):o294. doi: 10.1107/S1600536809055779 (PMC2979986; doi:10.1107/S1600536809055779)
Supplement: Supplementary file 2 [file e-66-0o294-Isup2.hkl]

#
# h,k,l, Fc-squared, Fo-squared, sigma(Fo-squared) and status flag
#
data_I
_shelx_title ' ho3m in P-1 (100K)'
_shelx_refln_list_code          4
_shelx_F_calc_maximum      158.15
_exptl_crystal_F_000       232.00
_reflns_d_resolution_high  0.7828
 
loop_
 _symmetry_equiv_pos_as_xyz
 'x, y, z'
 '-x, -y, -z'
 
_cell_length_a     6.6934
_cell_length_b     8.4713
_cell_length_c     8.8123
_cell_angle_alpha  79.774
_cell_angle_beta   87.294
_cell_angle_gamma  84.494
 
_shelx_F_squared_multiplier     1.000
 
loop_
 _refln_index_h
 _refln_index_k
 _refln_index_l
 _refln_F_squared_calc
 _refln_F_squared_meas
 _refln_F_squared_sigma
 _refln_observed_status
   1   0   0      793.64      782.41      8.55 o
   2   0   0     1912.65     1901.58     18.84 o
   3   0   0     1052.69     1054.16      9.88 o
   4   0   0        1.40        1.39      0.38 o
   5   0   0       14.30       11.90      0.69 o
   6   0   0      260.05      254.98      3.83 o
   7   0   0      702.49      686.26     13.03 o
   8   0   0       17.72       17.71      1.91 o
  -8   1   0        0.41       -0.19      1.68 o
  -7   1   0      166.98      161.88      5.66 o
  -6   1   0       50.32       47.50      1.63 o
  -5   1   0        8.03        7.85      0.84 o
  -4   1   0       72.74       73.05      1.30 o
  -3   1   0        3.69        3.87      0.44 o
  -2   1   0        0.01        0.02      0.20 o
  -1   1   0      145.11      152.52      1.57 o
   0   1   0        4.22        2.67      0.13 o
   1   1   0      279.54      267.22      5.08 o
   2   1   0      867.89      942.74     13.89 o
   3   1   0       47.80       51.57      1.56 o
   4   1   0       99.91      102.94      2.56 o
   5   1   0        1.28        0.59      0.53 o
   6   1   0       29.74       27.76      1.17 o
   7   1   0        0.01        0.16      1.01 o
   8   1   0      121.45      125.64      3.69 o
  -8   2   0      157.39      140.19      9.26 o
  -7   2   0      581.82      566.80     22.73 o
  -6   2   0      234.44      228.87      4.35 o
  -5   2   0        6.13        6.13      0.65 o
  -4   2   0      139.29      133.49      1.58 o
  -3   2   0      608.06      591.47      4.63 o
  -2   2   0      236.90      246.49      1.96 o
  -1   2   0     3459.24     3443.63     27.23 o
   0   2   0      920.63      903.57      6.53 o
   1   2   0     4453.52     4640.05     63.45 o
   2   2   0     1388.98     1431.68     25.99 o
   3   2   0      895.64      916.22     16.08 o
   4   2   0     1682.28     1647.98     24.17 o
   5   2   0       23.57       26.32      1.54 o
   6   2   0       18.95       19.09      1.65 o
   7   2   0        9.25        7.53      1.46 o
   8   2   0        4.49        0.77      3.75 o
  -7   3   0       41.65       41.97      2.46 o
  -6   3   0       79.87       76.77      2.53 o
  -5   3   0      128.49      130.46      2.66 o
  -4   3   0      305.26      314.74      3.23 o
  -3   3   0      404.32      388.35      3.51 o
  -2   3   0       31.30       36.41      0.63 o
  -1   3   0        2.46        3.00      0.26 o
   0   3   0        8.53       11.21      0.31 o
   1   3   0      339.58      307.14      2.97 o
   2   3   0      332.56      372.07      4.12 o
   3   3   0     2753.18     2894.29     57.94 o
   4   3   0        3.55        3.68      1.40 o
   5   3   0      133.57      133.12      3.24 o
   6   3   0      136.97      148.98      3.76 o
   7   3   0        0.24        1.07      1.10 o
   8   3   0        6.87       12.93      4.17 o
  -7   4   0        0.47        0.39      1.65 o
  -6   4   0      332.56      334.68      5.93 o
  -5   4   0      329.98      339.46      4.80 o
  -4   4   0       78.06       71.53      1.58 o
  -3   4   0      188.03      185.41      1.80 o
  -2   4   0      167.69      159.86      1.41 o
  -1   4   0      115.14      118.23      1.21 o
   0   4   0       54.90       51.84      0.74 o
   1   4   0        0.39        0.28      0.27 o
   2   4   0     1133.49     1178.75     14.59 o
   3   4   0       96.46       80.06      1.54 o
   4   4   0        0.16       -0.55      1.46 o
   5   4   0     1080.08     1076.50     32.09 o
   6   4   0       70.75       46.89      4.13 o
   7   4   0      156.97      170.34      7.17 o
  -7   5   0       30.26       34.16      3.11 o
  -6   5   0       12.47       14.46      1.66 o
  -5   5   0       35.05       30.57      1.38 o
  -4   5   0      367.85      364.39      5.43 o
  -3   5   0      392.87      383.79      3.84 o
  -2   5   0      189.66      178.04      1.71 o
  -1   5   0      185.91      171.64      1.59 o
   0   5   0      204.30      203.38      1.88 o
   1   5   0      435.45      479.60      4.55 o
   2   5   0      282.01      298.80      4.30 o
   3   5   0       30.47       37.86      1.24 o
   4   5   0      658.79      672.82     14.54 o
   5   5   0      134.97      143.14      5.76 o
   6   5   0       44.28       43.35      3.89 o
   7   5   0      514.54      529.33     15.69 o
  -6   6   0       57.85       56.99      4.37 o
  -5   6   0      355.94      370.80      6.01 o
  -4   6   0      159.72      160.53      3.06 o
  -3   6   0       13.62       12.68      0.95 o
  -2   6   0      309.67      290.72      3.16 o
  -1   6   0      250.08      250.88      2.50 o
   0   6   0       90.26       83.06      1.49 o
   1   6   0       13.68       15.17      0.73 o
   2   6   0      184.97      203.63      3.42 o
   3   6   0        0.03        1.80      1.93 o
   4   6   0      266.66      249.66      7.74 o
   5   6   0        0.42        2.05      1.59 o
  -5   7   0       45.01       42.88      7.61 o
  -4   7   0       18.58       15.96      2.13 o
  -3   7   0      281.09      276.02      6.40 o
  -2   7   0      207.40      201.14      4.23 o
  -1   7   0        0.02        0.83      0.87 o
   0   7   0      489.22      474.98      6.10 o
   1   7   0      207.97      198.35      3.47 o
   2   7   0       49.03       49.46      3.74 o
   3   7   0       65.19       64.70      2.73 o
   4   7   0        7.49        4.76      1.90 o
   5   7   0        0.10       -0.49      1.77 o
   6   7   0      142.04      134.80      5.14 o
  -5   8   0        5.17        1.47      2.81 o
  -4   8   0        2.35        4.30      2.05 o
  -3   8   0      258.42      263.68      6.57 o
  -2   8   0        2.36        3.70      1.73 o
  -1   8   0      231.25      240.28      6.12 o
   0   8   0      168.14      174.51      4.01 o
   1   8   0       25.68       20.98      1.54 o
   2   8   0       88.07       96.41      5.24 o
   3   8   0        4.98        0.16      2.09 o
   4   8   0       18.09       11.34      2.46 o
   5   8   0       42.39       43.06      3.60 o
   6   8   0       12.21        8.99      2.42 o
  -3   9   0        5.03        3.59      2.05 o
  -2   9   0       69.32       72.53      3.70 o
  -1   9   0      181.77      187.00      7.06 o
   0   9   0        8.96        5.54      1.67 o
   1   9   0      195.97      196.42      5.02 o
   2   9   0      225.23      231.05      9.01 o
   3   9   0        0.63        3.65      2.58 o
   4   9   0      267.56      249.35      9.00 o
   5   9   0       25.49       26.99      3.47 o
  -2  10   0        5.49        3.19      2.80 o
  -1  10   0      123.56      130.78      6.17 o
   0  10   0       91.72       95.94      8.38 o
   1  10   0      200.10      231.42      9.77 o
   2  10   0       18.46       19.26      3.79 o
   3  10   0       22.33       24.53      3.87 o
  -3 -10   1       73.18       76.26      5.59 o
  -2 -10   1        0.66        2.20      3.32 o
  -1 -10   1        0.76        0.85      1.60 o
   0 -10   1        4.12        3.41      1.95 o
   1 -10   1       55.10       53.36      4.57 o
  -4  -9   1      230.63      232.58      8.89 o
  -3  -9   1      143.11      149.56      7.05 o
  -2  -9   1       14.45       12.33      3.18 o
  -1  -9   1       74.83       77.73      3.18 o
   0  -9   1        2.10       -1.00      1.51 o
   1  -9   1       27.29       19.48      3.07 o
   2  -9   1      159.68      168.79      5.32 o
   3  -9   1       23.75       17.19      2.45 o
  -5  -8   1      112.70      111.84      5.39 o
  -4  -8   1       54.27       61.24      4.15 o
  -3  -8   1       30.72       27.02      3.41 o
  -2  -8   1      314.17      321.76     10.84 o
  -1  -8   1      132.19      130.73      3.78 o
   0  -8   1      201.06      195.89      4.25 o
   1  -8   1        0.50        1.00      2.60 o
   2  -8   1       12.24       12.02      1.61 o
   3  -8   1       19.07       18.18      2.20 o
   4  -8   1      352.53      369.17     11.85 o
  -6  -7   1       39.04       39.75      3.40 o
  -5  -7   1      434.61      435.09     12.69 o
  -4  -7   1       19.91       21.05      2.75 o
  -3  -7   1      328.80      320.05     10.19 o
  -2  -7   1      329.10      315.65      7.18 o
  -1  -7   1       55.77       52.42      1.80 o
   0  -7   1      221.60      207.83      3.69 o
   1  -7   1      132.82      129.39      2.62 o
   2  -7   1       26.08       25.95      3.50 o
   3  -7   1        0.26        3.24      1.41 o
   4  -7   1        0.53        3.24      2.66 o
   5  -7   1       44.27       39.92      3.56 o
  -6  -6   1        6.39       10.04      1.63 o
  -5  -6   1        5.54        1.33      1.77 o
  -4  -6   1        1.17       -0.70      1.14 o
  -3  -6   1      251.20      261.27      9.95 o
  -2  -6   1       74.79       65.77      6.09 o
  -1  -6   1      392.20      385.00      4.95 o
   0  -6   1      345.68      349.98      4.37 o
   1  -6   1        0.24        0.36      0.45 o
   2  -6   1      437.97      441.39      4.66 o
   3  -6   1       28.66       24.25      1.47 o
   4  -6   1        3.68        2.31      1.06 o
   5  -6   1       60.91       62.27      3.39 o
   6  -6   1       23.39       23.08      2.76 o
  -7  -5   1       65.28       65.84      5.21 o
  -6  -5   1       12.38        7.12      2.65 o
  -5  -5   1        9.07        6.16      1.22 o
  -4  -5   1      284.53      300.29      8.89 o
  -3  -5   1      128.24      137.78      2.84 o
  -2  -5   1      431.56      426.24      5.37 o
  -1  -5   1      860.19      841.91      7.68 o
   0  -5   1       28.26       23.88      0.60 o
   1  -5   1      292.27      265.77      2.44 o
   2  -5   1      488.10      462.70      3.74 o
   3  -5   1        0.00       -0.05      0.59 o
   4  -5   1       27.90       25.92      1.41 o
   5  -5   1       11.27       10.76      1.51 o
   6  -5   1       55.22       48.72      2.62 o
   7  -5   1       71.87       70.46      5.78 o
  -7  -4   1      353.88      370.72     10.98 o
  -6  -4   1        0.77        0.32      0.94 o
  -5  -4   1      175.50      171.67      4.67 o
  -4  -4   1        2.25        2.95      0.52 o
  -3  -4   1      198.71      231.78      3.34 o
  -2  -4   1        1.02        0.40      0.31 o
  -1  -4   1      295.15      288.56      2.70 o
   0  -4   1      482.25      460.69      3.63 o
   1  -4   1      847.81      792.53      5.57 o
   2  -4   1       34.01       32.19      0.70 o
   3  -4   1      286.88      255.91      2.30 o
   4  -4   1      627.83      617.59      6.58 o
   5  -4   1      103.29       98.24      2.08 o
   6  -4   1       15.36       14.39      2.01 o
   7  -4   1        7.84        8.70      2.51 o
  -8  -3   1      439.92      517.95     16.44 o
  -7  -3   1       43.95       44.49      2.68 o
  -6  -3   1       92.13      102.96      3.11 o
  -5  -3   1      422.44      417.22     13.10 o
  -4  -3   1       40.65       50.91      1.55 o
  -3  -3   1       74.28       80.12      1.35 o
  -2  -3   1     1249.10     1427.35     15.50 o
  -1  -3   1      797.86      819.64      6.80 o
   0  -3   1      574.97      547.30      3.97 o
   1  -3   1      496.49      481.38      3.36 o
   2  -3   1      786.84      764.60      5.38 o
   3  -3   1      598.41      556.82      4.82 o
   4  -3   1       25.40       27.20      0.95 o
   5  -3   1        0.06       -0.26      0.79 o
   6  -3   1       49.13       47.82      2.09 o
   7  -3   1        0.91        2.39      2.06 o
  -8  -2   1      165.58      171.13      7.69 o
  -7  -2   1       39.35       40.40      2.30 o
  -6  -2   1      872.66      871.01     13.99 o
  -5  -2   1        0.31       -0.42      1.01 o
  -4  -2   1        8.21        4.13      1.33 o
  -3  -2   1      936.01      957.28     35.38 o
  -2  -2   1       10.05        9.00      0.39 o
  -1  -2   1      812.74      774.28      6.59 o
   0  -2   1       77.49       78.18      1.01 o
   1  -2   1      868.50      864.99      6.06 o
   2  -2   1      450.58      444.39      3.33 o
   3  -2   1      415.36      402.33      3.35 o
   4  -2   1      676.54      684.28      5.75 o
   5  -2   1      650.71      632.02      7.95 o
   6  -2   1        2.34        0.47      0.90 o
   7  -2   1      370.66      364.54     12.48 o
   8  -2   1        2.80        1.95      5.18 o
  -8  -1   1        0.97        1.25      1.35 o
  -7  -1   1      111.25      112.90      2.88 o
  -6  -1   1      173.88      167.46      2.81 o
  -5  -1   1        8.63        8.63      0.66 o
  -4  -1   1     2027.90     2092.05     23.20 o
  -3  -1   1      454.68      519.29      5.90 o
  -2  -1   1      153.26      129.05      1.69 o
  -1  -1   1       32.10       25.49      0.57 o
   0  -1   1       82.32       69.93      0.72 o
   1  -1   1      238.98      282.87      3.07 o
   2  -1   1     1237.58     1266.19      9.01 o
   3  -1   1      697.60      738.66      6.60 o
   4  -1   1      180.30      165.41      2.16 o
   5  -1   1      218.53      204.39      3.21 o
   6  -1   1       63.65       59.81      1.79 o
   7  -1   1      125.18      120.35      3.66 o
   8  -1   1        7.18        4.81      2.19 o
  -8   0   1       21.49       22.38      2.24 o
  -7   0   1       87.44       82.28      4.11 o
  -6   0   1       16.86       16.53      1.10 o
  -5   0   1     1230.36     1186.19     12.38 o
  -4   0   1      786.03      795.87      7.73 o
  -3   0   1      658.22      652.61      6.42 o
  -2   0   1     2801.84     2809.77     37.92 o
  -1   0   1     1018.81     1017.80      9.09 o
   0   0   1     1716.35     1736.59     12.35 o
   1   0   1     1066.86     1124.70     11.78 o
   2   0   1     2115.10     2258.85     19.22 o
   3   0   1      588.21      614.06      6.62 o
   4   0   1       48.24       47.77      1.12 o
   5   0   1      472.70      463.89      5.29 o
   6   0   1     1012.87     1015.55     12.05 o
   7   0   1      155.97      147.25      3.90 o
   8   0   1       43.27       34.94      6.68 o
  -8   1   1        2.07        1.78      1.52 o
  -7   1   1       13.50       10.00      1.39 o
  -6   1   1        2.16        0.75      0.82 o
  -5   1   1      186.00      179.00      2.95 o
  -4   1   1       57.42       65.60      1.27 o
  -3   1   1      578.84      554.08      5.07 o
  -2   1   1       42.21       45.26      0.60 o
  -1   1   1        0.19       -0.29      0.14 o
   0   1   1       73.48       81.56      1.08 o
   1   1   1       20.45       11.78      0.45 o
   2   1   1      105.66      110.68      2.16 o
   3   1   1      226.05      237.59      4.61 o
   4   1   1       11.62       12.69      1.11 o
   5   1   1      152.61      151.75      2.84 o
   6   1   1      352.08      342.53      6.11 o
   7   1   1        0.06        0.39      1.25 o
   8   1   1      442.96      424.44     14.68 o
  -8   2   1      281.64      271.82     24.90 o
  -7   2   1       99.85       98.58      3.86 o
  -6   2   1       76.43       69.33      2.32 o
  -5   2   1        3.39        2.83      0.77 o
  -4   2   1      638.63      589.76      5.32 o
  -3   2   1     1070.86      992.23      7.60 o
  -2   2   1      321.93      341.86      2.71 o
  -1   2   1    25011.80    23105.89    162.28 o
   0   2   1      541.86      504.04      3.74 o
   1   2   1      933.20      916.36     13.25 o
   2   2   1      817.60      891.36     21.08 o
   3   2   1       13.29       13.40      1.15 o
   4   2   1        9.81       11.17      1.37 o
   5   2   1      564.84      578.75     16.92 o
   6   2   1     1222.44     1227.08     23.32 o
   7   2   1       54.03       52.78      7.14 o
   8   2   1       16.49       18.42      4.53 o
  -7   3   1        5.93        6.83      1.66 o
  -6   3   1        3.97        1.91      1.54 o
  -5   3   1        2.44        2.04      0.82 o
  -4   3   1       47.31       41.73      1.02 o
  -3   3   1        0.89        0.43      0.35 o
  -2   3   1      232.17      210.27      1.81 o
  -1   3   1        0.54        1.90      0.24 o
   0   3   1      318.62      326.96      2.36 o
   1   3   1      739.61      766.16      7.07 o
   2   3   1       19.40       17.90      0.83 o
   3   3   1        4.95        4.92      0.90 o
   4   3   1       18.66       20.72      1.61 o
   5   3   1       37.65       42.05      2.50 o
   6   3   1        1.69       -0.14      1.54 o
   7   3   1      322.52      334.92     10.80 o
   8   3   1       12.95       14.28      4.05 o
  -7   4   1       74.50       81.62      4.49 o
  -6   4   1        0.07       -0.27      1.15 o
  -5   4   1       12.87       12.48      1.03 o
  -4   4   1      126.35      119.52      2.30 o
  -3   4   1       33.48       36.11      0.78 o
  -2   4   1     2321.95     2327.98     15.43 o
  -1   4   1      370.63      379.43      2.77 o
   0   4   1     2592.26     2495.01     16.48 o
   1   4   1     1287.91     1274.98      9.44 o
   2   4   1      597.76      630.48      6.54 o
   3   4   1     1450.50     1452.96     21.21 o
   4   4   1       41.14       40.89      2.65 o
   5   4   1       17.53       22.60      1.94 o
   6   4   1        0.01        0.92      1.54 o
   7   4   1       18.70       19.58      2.48 o
   8   4   1      164.86      177.75      9.44 o
  -7   5   1       24.69       26.21      3.75 o
  -6   5   1       45.55       53.08      2.21 o
  -5   5   1       73.55       71.23      2.03 o
  -4   5   1       87.28       88.46      2.14 o
  -3   5   1        3.16        1.66      0.53 o
  -2   5   1        8.87        9.32      0.50 o
  -1   5   1        0.21        0.48      0.30 o
   0   5   1      220.00      191.20      1.67 o
   1   5   1      162.59      176.97      1.86 o
   2   5   1     1647.77     1703.73     21.49 o
   3   5   1        4.14        4.01      0.65 o
   4   5   1       40.68       40.74      1.37 o
   5   5   1      117.90      127.49     12.81 o
   6   5   1        1.28        1.73      2.23 o
  -6   6   1      132.36      144.56      4.43 o
  -5   6   1        7.38        5.48      1.13 o
  -4   6   1       71.37       73.67      2.11 o
  -3   6   1       22.56       23.29      1.14 o
  -2   6   1       80.37       80.55      1.45 o
  -1   6   1       16.28       13.38      0.54 o
   0   6   1        3.25        2.91      0.47 o
   1   6   1      759.57      752.19      7.50 o
   2   6   1      219.93      206.36      3.41 o
   3   6   1        1.66        3.67      1.15 o
   4   6   1      891.84      856.54     15.33 o
   5   6   1       77.76       67.98      3.15 o
  -5   7   1      166.84      181.45      4.61 o
  -4   7   1      143.86      153.58      6.11 o
  -3   7   1       40.76       35.17      1.99 o
  -2   7   1       53.87       53.64      2.34 o
  -1   7   1       42.21       41.70      2.41 o
   0   7   1      101.12      107.67      2.19 o
   1   7   1      346.80      349.24      5.23 o
   2   7   1       16.26       16.87      1.83 o
   3   7   1      612.24      590.04     16.30 o
   4   7   1      160.42      157.77      5.86 o
   5   7   1       33.85       29.54      2.80 o
  -5   8   1       65.58       61.31      4.98 o
  -4   8   1        6.64        5.03      2.69 o
  -3   8   1       76.58       74.94      3.63 o
  -2   8   1       70.35       78.61      3.45 o
  -1   8   1       14.76       13.09      1.58 o
   0   8   1       42.17       42.08      2.56 o
   1   8   1       87.98       93.78      2.72 o
   2   8   1        0.30       -0.96      2.07 o
   3   8   1      254.61      230.05      8.14 o
   4   8   1        9.30       11.52      2.41 o
   5   8   1      362.16      334.94     10.27 o
   6   8   1       67.61       56.39      3.63 o
  -4   9   1      125.29      128.69      8.17 o
  -3   9   1      102.05      111.61      4.43 o
  -2   9   1        6.74        4.48      1.90 o
  -1   9   1      220.09      227.99      6.17 o
   0   9   1       70.77       74.53      4.35 o
   1   9   1       11.90       10.38      1.68 o
   2   9   1        0.20        1.13      2.49 o
   3   9   1        3.03        0.51      2.30 o
   4   9   1        6.81        4.82      2.38 o
   5   9   1      195.01      170.97      6.89 o
  -2  10   1      103.68      114.49      6.23 o
  -1  10   1       46.30       41.44      3.77 o
   0  10   1        2.85        3.49      1.84 o
   1  10   1       22.20       22.40      2.17 o
   2  10   1        9.10       11.32      3.45 o
   3  10   1       19.13       15.81      3.48 o
  -2 -10   2      140.29      151.72      7.88 o
  -1 -10   2       74.98       76.27      3.39 o
   0 -10   2        4.52        2.87      2.35 o
  -4  -9   2       17.00       15.71      3.52 o
  -3  -9   2       74.36       82.10      5.62 o
  -2  -9   2       26.68       22.76      3.86 o
  -1  -9   2       81.28       87.68      3.46 o
   0  -9   2      893.47      913.40     17.26 o
   1  -9   2      127.71      135.07      6.25 o
   2  -9   2      320.76      346.43     13.50 o
   3  -9   2       11.79        9.97      2.35 o
  -5  -8   2        5.54        2.12      2.66 o
  -4  -8   2       63.77       71.11      4.71 o
  -3  -8   2        0.26       -0.66      2.35 o
  -2  -8   2        0.94       -1.71      2.38 o
  -1  -8   2        0.04       -0.48      1.33 o
   0  -8   2      112.97      115.09      2.98 o
   1  -8   2       81.45       83.42      4.87 o
   2  -8   2      120.30      121.87      3.55 o
   3  -8   2        2.45        5.69      1.59 o
  -6  -7   2       83.86       81.46      4.72 o
  -5  -7   2      220.49      222.11      8.02 o
  -4  -7   2      151.59      154.40      6.34 o
  -3  -7   2       48.41       43.36      3.82 o
  -2  -7   2       47.42       42.22      2.70 o
  -1  -7   2        8.33        8.44      1.59 o
   0  -7   2      137.48      137.81      2.97 o
   1  -7   2      511.28      498.37      7.93 o
   2  -7   2       23.31       19.68      1.68 o
   3  -7   2      300.62      310.36      6.67 o
   4  -7   2      269.86      281.43      7.12 o
   5  -7   2       47.00       55.63      4.35 o
  -7  -6   2       35.00       41.26      3.67 o
  -6  -6   2      144.45      148.10      6.01 o
  -5  -6   2       76.87       94.71      4.82 o
  -4  -6   2       38.72       28.72      2.96 o
  -3  -6   2      339.51      332.44      7.23 o
  -2  -6   2      128.48      126.84      3.96 o
  -1  -6   2      277.32      261.99      3.76 o
   0  -6   2       35.61       37.86      1.50 o
   1  -6   2       27.22       25.26      1.28 o
   2  -6   2       30.65       30.80      1.32 o
   3  -6   2      823.33      834.04     10.07 o
   4  -6   2        5.01        4.49      1.27 o
   5  -6   2      176.27      193.67      4.74 o
   6  -6   2       16.09       17.23      2.75 o
  -7  -5   2       37.24       49.36      3.49 o
  -6  -5   2      508.45      499.61     15.37 o
  -5  -5   2       59.85       69.10      3.96 o
  -4  -5   2      286.25      301.12      9.31 o
  -3  -5   2      351.58      331.93      6.96 o
  -2  -5   2      215.69      221.39      2.88 o
  -1  -5   2      124.12      117.39      1.65 o
   0  -5   2      206.55      195.07      1.92 o
   1  -5   2       95.72       97.21      1.24 o
   2  -5   2       88.94       75.71      1.33 o
   3  -5   2        0.58        0.23      0.82 o
   4  -5   2      120.17      119.67      2.61 o
   5  -5   2      494.63      492.74      7.51 o
   6  -5   2       15.54       12.86      1.89 o
  -7  -4   2        1.82        2.13      2.05 o
  -6  -4   2        0.02        0.65      0.85 o
  -5  -4   2        0.28       -0.78      0.66 o
  -4  -4   2      436.04      450.04      8.82 o
  -3  -4   2      126.21      110.81      2.06 o
  -2  -4   2      711.98      720.39      8.31 o
  -1  -4   2      339.73      332.87      3.12 o
   0  -4   2        4.04        5.04      0.35 o
   1  -4   2      732.07      731.71      5.22 o
   2  -4   2      187.20      186.96      1.83 o
   3  -4   2        0.55        0.45      0.50 o
   4  -4   2      269.54      263.33      4.43 o
   5  -4   2       51.39       54.47      1.86 o
   6  -4   2      151.36      149.09      4.44 o
   7  -4   2      266.15      254.49     21.31 o
  -8  -3   2       14.91       14.99      2.68 o
  -7  -3   2       53.20       52.10      4.24 o
  -6  -3   2        7.20        7.37      1.82 o
  -5  -3   2      479.45      503.72      9.86 o
  -4  -3   2      168.59      168.32      2.41 o
  -3  -3   2      426.84      425.12      5.06 o
  -2  -3   2     1006.37      953.25     11.86 o
  -1  -3   2      140.88      138.66      1.60 o
   0  -3   2      245.39      232.61      1.87 o
   1  -3   2      730.77      717.75      5.05 o
   2  -3   2       56.36       57.61      0.83 o
   3  -3   2        1.81        1.75      0.44 o
   4  -3   2       35.80       37.33      1.29 o
   5  -3   2      118.88      118.32      2.30 o
   6  -3   2      256.90      244.82      5.52 o
   7  -3   2       12.43       12.73      2.38 o
  -8  -2   2      193.39      216.26      5.79 o
  -7  -2   2        1.68       -0.56      0.92 o
  -6  -2   2       61.79       50.94      2.01 o
  -5  -2   2       27.81       27.22      1.39 o
  -4  -2   2      126.97      145.99      2.12 o
  -3  -2   2       74.10       54.99      1.11 o
  -2  -2   2      562.86      568.88      7.94 o
  -1  -2   2      383.41      352.37      3.15 o
   0  -2   2     1645.86     1657.32     12.03 o
   1  -2   2      305.17      310.44      2.37 o
   2  -2   2      367.73      347.35      2.84 o
   3  -2   2     1018.48     1039.11      8.90 o
   4  -2   2      159.52      154.70      1.85 o
   5  -2   2        0.39        0.94      0.99 o
   6  -2   2       44.50       42.22      2.34 o
   7  -2   2       14.75       13.75      2.19 o
   8  -2   2      285.78      296.44     13.10 o
  -8  -1   2       23.89       27.09      2.49 o
  -7  -1   2       44.05       45.73      2.20 o
  -6  -1   2      170.62      174.18      3.20 o
  -5  -1   2       30.50       31.35      1.32 o
  -4  -1   2        1.60        3.51      0.52 o
  -3  -1   2     1260.73     1374.40     13.80 o
  -2  -1   2      911.86      932.53      8.46 o
  -1  -1   2      996.06      973.96      8.13 o
   0  -1   2      638.98      667.07      4.94 o
   1  -1   2     1145.53     1187.82      8.29 o
   2  -1   2      773.72      782.04      8.37 o
   3  -1   2       16.98       22.39      0.55 o
   4  -1   2       71.44       91.79      1.62 o
   5  -1   2       47.22       47.32      1.76 o
   6  -1   2        0.26       -0.39      1.14 o
   7  -1   2      284.67      281.69      8.57 o
   8  -1   2       12.72       10.20      2.88 o
  -8   0   2       12.97        9.19      1.77 o
  -7   0   2      471.18      466.35     16.12 o
  -6   0   2        0.74        0.63      0.86 o
  -5   0   2        3.62        4.05      0.82 o
  -4   0   2      334.02      348.08      4.49 o
  -3   0   2       15.45       17.44      0.68 o
  -2   0   2      960.56      899.57      7.28 o
  -1   0   2        5.42        6.55      0.26 o
   0   0   2     1250.97     1315.65      8.42 o
   1   0   2      782.11      904.57      7.47 o
   2   0   2     1415.03     1571.48     12.52 o
   3   0   2     1158.07     1340.18     14.66 o
   4   0   2     1010.81     1005.14     10.39 o
   5   0   2       14.85       13.03      0.88 o
   6   0   2      395.11      384.21      5.85 o
   7   0   2        6.60        4.66      1.43 o
   8   0   2        0.88        1.52      1.83 o
  -8   1   2       64.06       59.85      3.98 o
  -7   1   2      147.65      144.72      4.56 o
  -6   1   2        6.13        5.23      1.12 o
  -5   1   2      996.76      988.56     12.78 o
  -4   1   2      316.61      335.73      3.70 o
  -3   1   2        2.32        4.89      0.33 o
  -2   1   2       57.60       56.57      0.75 o
  -1   1   2      183.40      174.20      1.67 o
   0   1   2      713.36      776.48      6.70 o
   1   1   2     1961.39     2120.55     16.69 o
   2   1   2      774.26      872.88      8.01 o
   3   1   2      127.36      113.04      1.72 o
   4   1   2      581.01      629.82      8.31 o
   5   1   2       54.00       52.09      1.59 o
   6   1   2       69.87       67.78      2.99 o
   7   1   2       18.59       19.64      1.66 o
   8   1   2       21.10       19.28      3.07 o
  -8   2   2       91.60       90.71      6.60 o
  -7   2   2        9.53        7.72      1.64 o
  -6   2   2      571.09      567.02      9.56 o
  -5   2   2      465.44      465.69      6.74 o
  -4   2   2      174.38      160.17      1.98 o
  -3   2   2      937.84      903.67      7.71 o
  -2   2   2      439.95      440.21      3.77 o
  -1   2   2      235.50      237.54      1.96 o
   0   2   2      904.44      888.15      7.25 o
   1   2   2     1965.46     2066.84     18.70 o
   2   2   2     1168.03     1308.61     12.96 o
   3   2   2      186.91      181.13      4.20 o
   4   2   2      641.42      680.09     13.11 o
   5   2   2     1389.92     1423.27     26.27 o
   6   2   2      113.58      115.29      4.27 o
   7   2   2       44.66       46.24      3.27 o
   8   2   2      118.65      128.77      8.35 o
  -7   3   2        5.07        5.16      2.71 o
  -6   3   2      167.06      171.93      4.23 o
  -5   3   2       36.40       37.55      1.35 o
  -4   3   2      261.09      252.83      3.45 o
  -3   3   2        0.15       -0.49      0.33 o
  -2   3   2        2.32        1.29      0.28 o
  -1   3   2       38.88       33.08      0.55 o
   0   3   2       88.66       77.47      0.96 o
   1   3   2      135.68      133.14      1.42 o
   2   3   2      366.88      367.20      4.18 o
   3   3   2        0.12       -0.06      0.78 o
   4   3   2      256.23      259.18      5.86 o
   5   3   2      517.11      541.95     11.09 o
   6   3   2        1.93        3.99      1.63 o
   7   3   2      500.82      509.21     11.38 o
   8   3   2       38.45       47.08      5.65 o
  -7   4   2      100.39       99.39      4.25 o
  -6   4   2       13.40       11.78      2.41 o
  -5   4   2      305.40      302.94      4.37 o
  -4   4   2      654.48      644.93      7.55 o
  -3   4   2      106.09      115.99      1.38 o
  -2   4   2     6283.29     6095.80     39.66 o
  -1   4   2      111.10      126.34      1.18 o
   0   4   2       25.99       19.29      0.45 o
   1   4   2      188.28      185.30      1.88 o
   2   4   2       21.21       21.23      1.44 o
   3   4   2      161.43      154.80      2.16 o
   4   4   2      830.86      824.22     20.33 o
   5   4   2     1420.51     1444.01     26.52 o
   6   4   2       92.66       94.65      3.76 o
   7   4   2       47.65       48.48      5.56 o
   8   4   2      185.33      200.89     10.08 o
  -7   5   2        0.90       -2.44      1.38 o
  -6   5   2        3.47        1.41      1.02 o
  -5   5   2       32.82       31.19      1.47 o
  -4   5   2        0.39        0.02      0.84 o
  -3   5   2      131.64      126.24      1.69 o
  -2   5   2        8.19        6.13      0.46 o
  -1   5   2      129.25      136.58      1.36 o
   0   5   2      452.49      441.90      3.54 o
   1   5   2        2.22        2.96      0.43 o
   2   5   2        0.08       -1.09      0.54 o
   3   5   2       59.06       56.47      1.16 o
   4   5   2       17.36       18.44      0.97 o
   5   5   2        5.09        6.32      1.73 o
   6   5   2      567.49      409.01     13.83 o
   7   5   2       14.88       18.60      3.63 o
  -6   6   2        0.52       -0.32      1.19 o
  -5   6   2       15.67       14.33      2.96 o
  -4   6   2        9.25        7.03      1.07 o
  -3   6   2     1316.24     1316.96     13.49 o
  -2   6   2       96.79       97.94      1.59 o
  -1   6   2     1020.58     1007.05      7.63 o
   0   6   2      661.25      630.86      5.39 o
   1   6   2      232.45      236.03      2.67 o
   2   6   2      759.05      753.25      9.27 o
   3   6   2       88.49       92.85      2.87 o
   4   6   2      124.41      121.65      3.19 o
   5   6   2       14.69       10.38      1.70 o
  -5   7   2       13.52        9.98      1.83 o
  -4   7   2       22.61       24.90      2.91 o
  -3   7   2        2.99        0.72      0.91 o
  -2   7   2        0.59        1.03      1.11 o
  -1   7   2      228.20      229.85      3.25 o
   0   7   2       62.01       62.26      1.99 o
   1   7   2      718.36      701.14     10.45 o
   2   7   2        8.68       10.90      1.63 o
   3   7   2        0.99       -1.70      1.20 o
   4   7   2       62.86       63.77      3.64 o
   5   7   2       10.24        8.80      1.91 o
  -5   8   2       20.22       18.76      3.57 o
  -4   8   2        0.03        0.78      2.66 o
  -3   8   2       52.34       54.50      3.25 o
  -2   8   2       37.01       33.75      2.48 o
  -1   8   2       12.21       12.31      1.58 o
   0   8   2      360.18      367.98      6.56 o
   1   8   2      224.69      234.72      4.59 o
   2   8   2        1.46       -0.86      2.15 o
   3   8   2      508.06      498.71     14.59 o
   4   8   2       46.88       48.84      3.65 o
   5   8   2       36.56       32.85      3.14 o
   6   8   2        9.43        6.29      2.17 o
  -4   9   2        6.32        6.02      2.75 o
  -3   9   2        9.18        7.27      3.03 o
  -2   9   2        3.64        1.20      1.81 o
  -1   9   2       25.69       25.05      2.47 o
   0   9   2      287.77      300.17      7.03 o
   1   9   2        9.99        7.20      1.82 o
   2   9   2      360.69      348.86     11.64 o
   3   9   2      134.19      131.99      6.16 o
   4   9   2       18.54       20.08      2.81 o
   5   9   2      250.87      201.53      7.58 o
  -2  10   2        0.93        0.78      2.70 o
  -1  10   2       49.39       48.56      4.26 o
   0  10   2       26.33       26.74      2.45 o
   1  10   2        0.36       -2.54      1.53 o
   2  10   2      191.29      180.48      8.14 o
   3  10   2       18.00       23.21      3.73 o
   4  10   2      215.60      189.24      7.89 o
  -3  -9   3      303.85      321.61     11.70 o
  -2  -9   3      237.66      242.37     10.04 o
  -1  -9   3       17.85       17.74      2.97 o
   0  -9   3      208.78      219.24      6.05 o
   1  -9   3       16.62       15.32      3.10 o
   2  -9   3       34.08       33.03      2.92 o
  -5  -8   3        7.12        6.85      2.76 o
  -4  -8   3        7.36       11.89      3.16 o
  -3  -8   3      259.97      280.75     10.27 o
  -2  -8   3       88.15       85.33      5.62 o
  -1  -8   3        6.40        8.54      1.70 o
   0  -8   3      242.43      248.35      5.17 o
   1  -8   3       15.17       13.05      1.96 o
   2  -8   3        8.13        8.38      2.13 o
   3  -8   3        1.63        4.00      1.96 o
   4  -8   3       17.58       14.63      3.40 o
  -6  -7   3        0.92        4.46      2.90 o
  -5  -7   3        8.20        9.67      2.74 o
  -4  -7   3      210.18      219.05      8.27 o
  -3  -7   3       79.17       74.47      4.76 o
  -2  -7   3      139.09      140.37      6.50 o
  -1  -7   3     1809.34     1771.80     25.22 o
   0  -7   3      212.50      212.54      3.96 o
   1  -7   3      439.93      445.49      9.13 o
   2  -7   3       32.66       29.15      2.72 o
   3  -7   3        0.03       -0.67      1.59 o
   4  -7   3       19.45       22.23      3.25 o
   5  -7   3       16.99       15.53      2.95 o
  -6  -6   3        0.90        0.91      2.51 o
  -5  -6   3       34.68       30.91      3.49 o
  -4  -6   3        6.41        6.33      2.30 o
  -3  -6   3       14.07       16.06      2.78 o
  -2  -6   3        2.88        0.77      0.91 o
  -1  -6   3      204.00      203.79      3.01 o
   0  -6   3      102.12       97.97      2.09 o
   1  -6   3      243.19      235.61      3.71 o
   2  -6   3        9.27        8.26      1.92 o
   3  -6   3       85.09       87.19      2.96 o
   4  -6   3       12.82       12.70      1.51 o
   5  -6   3        1.19       -1.53      1.47 o
  -7  -5   3       84.87       80.60      4.82 o
  -6  -5   3      138.97      129.99      5.71 o
  -5  -5   3       93.15       94.77      4.90 o
  -4  -5   3       70.50       70.11      4.15 o
  -3  -5   3       13.36       10.80      1.66 o
  -2  -5   3      138.94      142.69      2.64 o
  -1  -5   3      325.81      318.50      4.01 o
   0  -5   3     1262.07     1236.12     16.43 o
   1  -5   3       13.34       17.08      0.71 o
   2  -5   3      575.10      550.58      5.60 o
   3  -5   3      576.59      571.04      6.63 o
   4  -5   3       75.32       77.90      2.25 o
   5  -5   3       71.61       72.12      2.81 o
   6  -5   3       11.81        8.23      1.50 o
  -7  -4   3      121.61      136.42      6.03 o
  -6  -4   3       71.90       84.34      4.62 o
  -5  -4   3       37.53       25.18      1.75 o
  -4  -4   3      241.62      222.37      5.25 o
  -3  -4   3       79.17       69.76      1.76 o
  -2  -4   3      286.70      273.00      2.97 o
  -1  -4   3      116.52      122.54      1.60 o
   0  -4   3       93.58       88.97      1.10 o
   1  -4   3       79.35       96.02      1.18 o
   2  -4   3     1644.62     1653.10     11.78 o
   3  -4   3        5.40        4.66      0.65 o
   4  -4   3      240.86      248.80      3.91 o
   5  -4   3       20.30       21.93      1.75 o
   6  -4   3        8.48        6.31      2.31 o
   7  -4   3       12.77        9.37      4.69 o
  -7  -3   3      429.76      459.87      9.82 o
  -6  -3   3       80.08       86.49      2.71 o
  -5  -3   3      157.24      155.27      3.36 o
  -4  -3   3      288.84      266.19      6.27 o
  -3  -3   3      317.85      315.86      4.09 o
  -2  -3   3       10.09        9.93      0.45 o
  -1  -3   3      233.45      237.91      2.41 o
   0  -3   3      267.33      258.16      2.10 o
   1  -3   3      476.53      454.41      3.42 o
   2  -3   3       11.45       12.41      0.48 o
   3  -3   3      228.64      222.79      2.39 o
   4  -3   3     1179.99     1179.63     12.58 o
   5  -3   3        7.42        7.90      1.00 o
   6  -3   3      235.18      222.71      5.32 o
   7  -3   3       61.37       61.50      3.89 o
  -8  -2   3       12.68       12.03      1.91 o
  -7  -2   3        4.90        9.96      2.59 o
  -6  -2   3        1.71        1.72      1.02 o
  -5  -2   3      408.64      423.64      6.99 o
  -4  -2   3      179.01      164.67      2.82 o
  -3  -2   3      729.87      744.37      7.82 o
  -2  -2   3      188.25      173.17      1.90 o
  -1  -2   3        4.93        4.41      0.32 o
   0  -2   3     1104.41     1213.18      8.60 o
   1  -2   3      968.82     1049.41      7.20 o
   2  -2   3        0.92        1.51      0.30 o
   3  -2   3      825.98      778.78      6.89 o
   4  -2   3       90.39       86.51      1.84 o
   5  -2   3      238.36      234.88      4.24 o
   6  -2   3      501.20      494.27      8.96 o
   7  -2   3       52.70       53.24      3.35 o
  -8  -1   3       83.75       80.42      4.76 o
  -7  -1   3        2.91        1.06      1.19 o
  -6  -1   3      472.96      475.97      8.17 o
  -5  -1   3      146.13      138.12      2.76 o
  -4  -1   3      194.58      191.24      3.66 o
  -3  -1   3      735.23      691.04      8.70 o
  -2  -1   3      288.98      282.11      2.47 o
  -1  -1   3       71.16       70.72      0.87 o
   0  -1   3      657.24      676.44      5.09 o
   1  -1   3      237.97      269.27      2.18 o
   2  -1   3       10.74       10.24      0.46 o
   3  -1   3      212.81      230.47      2.36 o
   4  -1   3      186.51      204.25      2.63 o
   5  -1   3      654.86      649.54      8.18 o
   6  -1   3       45.91       50.07      2.38 o
   7  -1   3      201.13      197.79      8.96 o
   8  -1   3      126.02      115.32      4.66 o
  -8   0   3        1.28       -0.21      1.61 o
  -7   0   3       19.01       16.91      3.42 o
  -6   0   3       65.54       63.15      2.39 o
  -5   0   3       36.16       41.45      1.64 o
  -4   0   3      216.74      203.84      2.83 o
  -3   0   3      532.37      508.48      4.74 o
  -2   0   3      298.64      286.94      2.51 o
  -1   0   3     1763.54     1737.57     11.55 o
   0   0   3      451.74      473.56      3.39 o
   1   0   3      294.42      321.05      2.47 o
   2   0   3     1187.36     1348.50     10.62 o
   3   0   3      147.26      162.91      2.14 o
   4   0   3       50.45       49.89      1.40 o
   5   0   3      119.32      111.81      2.50 o
   6   0   3       56.52       56.21      3.63 o
   7   0   3      565.36      554.13     11.38 o
   8   0   3        2.81        0.29      2.05 o
  -8   1   3       12.29        8.17      1.87 o
  -7   1   3       32.10       32.67      5.02 o
  -6   1   3       21.32       21.68      1.68 o
  -5   1   3        6.56        4.36      0.92 o
  -4   1   3      748.92      757.37      7.67 o
  -3   1   3      252.16      239.40      2.40 o
  -2   1   3      577.52      526.04      4.34 o
  -1   1   3      652.10      623.99      4.52 o
   0   1   3      633.95      627.06      4.33 o
   1   1   3      509.64      538.30      3.96 o
   2   1   3       28.38       41.53      0.70 o
   3   1   3      301.19      392.70      4.02 o
   4   1   3        1.79        1.56      0.50 o
   5   1   3        0.36       -0.68      0.70 o
   6   1   3      627.91      654.44     10.74 o
   7   1   3       54.43       50.30      3.59 o
   8   1   3      111.15      108.41      4.15 o
  -7   2   3        0.21       -0.21      2.07 o
  -6   2   3        9.53       10.88      2.67 o
  -5   2   3       44.17       45.96      2.11 o
  -4   2   3        1.99        2.69      0.47 o
  -3   2   3      550.03      516.34      4.85 o
  -2   2   3      148.03      132.21      1.29 o
  -1   2   3      501.61      492.66      3.66 o
   0   2   3      746.56      758.41      5.45 o
   1   2   3     1845.04     1943.72     14.30 o
   2   2   3     1031.84     1233.03     10.53 o
   3   2   3     1079.63     1134.08     10.45 o
   4   2   3       20.37       19.95      0.92 o
   5   2   3      273.75      296.85      4.66 o
   6   2   3       31.53       32.31      1.70 o
   7   2   3        0.26       -0.60      1.33 o
   8   2   3      236.00      241.05     11.43 o
  -7   3   3        1.75        1.19      1.47 o
  -6   3   3      452.70      450.95      8.17 o
  -5   3   3      177.45      177.65      2.94 o
  -4   3   3       10.85       11.72      0.84 o
  -3   3   3       61.71       58.08      1.07 o
  -2   3   3      141.43      134.34      1.31 o
  -1   3   3      730.90      714.39      4.85 o
   0   3   3     1325.70     1294.98      9.56 o
   1   3   3      745.42      796.62      7.25 o
   2   3   3       36.01       23.11      0.88 o
   3   3   3      697.78      793.72      8.18 o
   4   3   3       29.90       27.93      1.07 o
   5   3   3        3.24        4.71      1.56 o
   6   3   3       33.17       40.57      2.83 o
   7   3   3       98.72       97.75      4.32 o
   8   3   3       42.33       42.50      5.55 o
  -7   4   3      193.81      200.42      9.67 o
  -6   4   3      195.26      200.20      6.62 o
  -5   4   3       26.56       24.92      1.31 o
  -4   4   3      209.43      212.05      3.13 o
  -3   4   3       86.94       86.91      1.20 o
  -2   4   3        3.14        4.80      0.43 o
  -1   4   3      428.78      414.53      3.03 o
   0   4   3      412.85      409.84      3.32 o
   1   4   3     1011.27      978.83      8.75 o
   2   4   3      363.89      357.25      5.69 o
   3   4   3      477.81      492.65      5.84 o
   4   4   3     1308.28     1348.88     16.99 o
   5   4   3       58.08       61.62      2.95 o
   6   4   3       25.82       28.38      2.42 o
   7   4   3       88.05      106.76      6.98 o
   8   4   3       24.04       29.26      5.08 o
  -6   5   3       20.13       18.59      2.92 o
  -5   5   3      102.99      111.64      3.01 o
  -4   5   3        5.97        6.30      0.94 o
  -3   5   3       12.20       10.48      0.84 o
  -2   5   3        0.36        0.39      0.40 o
  -1   5   3       83.13       78.59      0.99 o
   0   5   3      108.87      106.52      1.15 o
   1   5   3      361.85      356.16      3.64 o
   2   5   3       16.24       15.80      0.72 o
   3   5   3      271.27      266.42      4.75 o
   4   5   3      488.36      477.65     13.89 o
   5   5   3       12.45        4.96      1.58 o
   6   5   3      375.26      407.50     14.24 o
   7   5   3       35.33       47.07      4.94 o
  -6   6   3      116.11      126.45      6.05 o
  -5   6   3      342.81      368.28      6.08 o
  -4   6   3       46.25       44.78      2.24 o
  -3   6   3     1920.00     1941.52     22.26 o
  -2   6   3       41.57       43.51      1.09 o
  -1   6   3        2.34        1.94      0.43 o
   0   6   3        5.49        5.14      0.60 o
   1   6   3        2.17        2.32      0.67 o
   2   6   3      353.13      351.30      5.37 o
   3   6   3      764.95      744.40     11.62 o
   4   6   3     1186.33     1155.61     39.94 o
   5   6   3       92.12       89.19      3.76 o
  -5   7   3        0.00        0.26      1.27 o
  -4   7   3       50.33       54.08      2.87 o
  -3   7   3        7.09        8.40      1.25 o
  -2   7   3       58.15       62.73      2.84 o
  -1   7   3      154.14      154.15      2.89 o
   0   7   3        0.12       -0.87      0.79 o
   1   7   3        0.15       -1.11      0.81 o
   2   7   3       98.86       99.40      3.44 o
   3   7   3        0.41        0.66      1.76 o
   4   7   3        6.70        6.19      2.01 o
   6   7   3        9.35        5.03      1.84 o
  -4   8   3      718.40      820.00     21.95 o
  -3   8   3       30.05       22.43      5.44 o
  -2   8   3      396.56      418.91      8.82 o
  -1   8   3      259.66      274.00     13.78 o
   0   8   3       81.71       85.38      2.40 o
   1   8   3      225.25      226.10      5.89 o
   2   8   3      114.45      120.26      5.73 o
   3   8   3      219.14      203.62      7.57 o
   4   8   3       46.44       39.84      3.44 o
   5   8   3       16.93       15.43      2.54 o
  -3   9   3        0.27        1.12      1.97 o
  -2   9   3      153.72      166.18     14.79 o
  -1   9   3       25.02       24.87      3.06 o
   0   9   3      285.43      294.59      5.54 o
   1   9   3        3.87        5.03      1.57 o
   2   9   3        2.73       -0.91      2.45 o
   3   9   3       22.66       21.08      3.22 o
   4   9   3       28.61       26.10      3.16 o
   5   9   3       44.11       36.17      3.64 o
  -2  10   3       13.97       11.06      3.18 o
  -1  10   3      141.71      158.88      6.72 o
   0  10   3      132.95      148.74      3.81 o
   1  10   3        0.59       -1.57      1.57 o
   2  10   3      181.99      178.48      8.08 o
   3  10   3       15.85       10.03      3.00 o
  -2  -9   4        4.14        5.02      3.56 o
  -1  -9   4        0.00       -1.81      1.71 o
   0  -9   4       54.50       59.23      4.48 o
   1  -9   4       42.29       41.79      4.22 o
  -4  -8   4       24.21       29.96      4.22 o
  -3  -8   4       67.30       65.99      5.30 o
  -2  -8   4       15.40       15.50      3.68 o
  -1  -8   4       53.07       53.00      3.09 o
   0  -8   4        1.21        3.10      1.39 o
   1  -8   4       79.44       83.58      5.18 o
   2  -8   4      117.45      124.07      4.66 o
   3  -8   4       83.28       92.27      6.46 o
  -5  -7   4       49.40       67.46      4.92 o
  -4  -7   4      347.50      396.00     13.01 o
  -3  -7   4      281.44      291.17     10.50 o
  -2  -7   4       10.26        9.03      2.80 o
  -1  -7   4      161.99      166.75      4.04 o
   0  -7   4       28.98       26.73      1.81 o
   1  -7   4      122.22      118.69      3.62 o
   2  -7   4       78.73       76.06      2.97 o
   3  -7   4        6.94        4.08      1.86 o
   4  -7   4      180.04      199.28      8.04 o
  -6  -6   4       25.97       31.70      4.04 o
  -5  -6   4       10.88       10.70      2.89 o
  -4  -6   4      344.87      376.69     12.25 o
  -3  -6   4       70.04       67.02      4.87 o
  -2  -6   4       13.87       13.40      2.68 o
  -1  -6   4      307.18      303.56      9.58 o
   0  -6   4       27.56       25.63      1.73 o
   1  -6   4        0.31        1.04      1.03 o
   2  -6   4       30.46       27.15      1.89 o
   3  -6   4       51.28       50.23      2.57 o
   4  -6   4        7.64        1.11      2.17 o
   5  -6   4      301.31      300.96      7.48 o
  -6  -5   4        4.75        1.54      2.62 o
  -5  -5   4      356.93      392.45     12.28 o
  -4  -5   4      153.36      148.65      6.48 o
  -3  -5   4      158.90      163.68      7.91 o
  -2  -5   4     2714.33     2677.00     36.99 o
  -1  -5   4      303.29      298.44      9.04 o
   0  -5   4      392.92      389.08      5.02 o
   1  -5   4       49.05       47.77      1.40 o
   2  -5   4       17.26       19.12      1.24 o
   3  -5   4        0.16        1.13      0.87 o
   4  -5   4       50.12       48.98      2.87 o
   5  -5   4      633.43      624.19     10.61 o
   6  -5   4        0.19        0.50      1.55 o
  -7  -4   4        0.01       -0.47      2.58 o
  -6  -4   4       12.21       10.92      2.88 o
  -5  -4   4       26.62       24.58      3.06 o
  -4  -4   4       31.55       33.34      1.65 o
  -3  -4   4        5.97        5.13      0.93 o
  -2  -4   4      270.30      255.63      3.59 o
  -1  -4   4       93.72       87.20      1.60 o
   0  -4   4      290.74      269.97      2.69 o
   1  -4   4        7.02        9.29      0.55 o
   2  -4   4       36.40       33.55      1.07 o
   3  -4   4        5.62        6.61      1.13 o
   4  -4   4        0.44        0.17      0.93 o
   5  -4   4       99.60      108.45      2.91 o
   6  -4   4       54.69       54.35      5.08 o
  -7  -3   4       54.01       52.19      2.92 o
  -6  -3   4       24.91       23.92      2.08 o
  -5  -3   4       59.85       53.60      2.51 o
  -4  -3   4        0.68       -0.16      0.71 o
  -3  -3   4      491.61      488.21      5.79 o
  -2  -3   4      478.53      471.73      4.39 o
  -1  -3   4     2197.07     2233.18     19.89 o
   0  -3   4        1.25        0.34      0.32 o
   1  -3   4      825.91      802.23      5.94 o
   2  -3   4      960.52      980.74      7.00 o
   3  -3   4       99.84      102.04      2.05 o
   4  -3   4       11.35       11.38      0.92 o
   5  -3   4       13.66       11.99      1.17 o
   6  -3   4       58.88       60.82      3.67 o
   7  -3   4       16.51       15.69      6.89 o
  -7  -2   4       45.61       55.65      2.96 o
  -6  -2   4       19.86       14.40      1.55 o
  -5  -2   4      117.93      112.82      3.58 o
  -4  -2   4       20.25       17.18      1.05 o
  -3  -2   4      206.07      185.09      2.47 o
  -2  -2   4      193.94      191.74      2.25 o
  -1  -2   4      196.63      182.90      1.83 o
   0  -2   4      119.18      162.26      1.47 o
   1  -2   4     2546.54     2690.53     17.92 o
   2  -2   4       11.12       14.14      0.53 o
   3  -2   4      207.01      209.81      2.43 o
   4  -2   4       10.68        9.39      0.83 o
   5  -2   4       22.56       21.74      2.70 o
   6  -2   4        0.00        1.87      1.48 o
   7  -2   4      114.16      102.87      8.99 o
  -7  -1   4       60.93       58.77      6.84 o
  -6  -1   4       51.89       52.48      2.31 o
  -5  -1   4      165.21      153.33      3.50 o
  -4  -1   4      157.66      147.98      2.79 o
  -3  -1   4        7.76        7.27      0.50 o
  -2  -1   4       32.95       32.81      0.81 o
  -1  -1   4      283.21      279.14      2.32 o
   0  -1   4     1022.04     1039.03      7.38 o
   1  -1   4       58.63       52.24      0.78 o
   2  -1   4      343.50      352.15      3.24 o
   3  -1   4     1802.76     1864.28     15.63 o
   4  -1   4        1.26        0.06      0.91 o
   5  -1   4      262.08      257.61      4.50 o
   6  -1   4       55.09       55.83      3.20 o
   7  -1   4        3.20        2.11      1.66 o
  -7   0   4        2.83        0.58      1.34 o
  -6   0   4      277.01      285.77      5.74 o
  -5   0   4      149.78      148.46      3.05 o
  -4   0   4      385.81      368.07      4.97 o
  -3   0   4       49.56       45.83      0.97 o
  -2   0   4        7.55        9.28      0.48 o
  -1   0   4      607.67      663.29      4.92 o
   0   0   4     1781.53     1897.72     12.23 o
   1   0   4        1.40        5.95      0.34 o
   2   0   4     1751.90     1766.51     13.92 o
   3   0   4      132.97      141.60      2.26 o
   4   0   4      248.53      254.13      3.37 o
   5   0   4      699.24      706.66      8.78 o
   6   0   4       78.65       76.79      2.95 o
   7   0   4        0.39        4.26      1.52 o
   8   0   4        2.19        2.00      1.97 o
  -7   1   4      308.72      302.95     16.71 o
  -6   1   4       95.15       87.08      2.93 o
  -5   1   4       70.85       72.66      2.17 o
  -4   1   4      362.82      328.64      4.01 o
  -3   1   4      185.06      163.26      2.16 o
  -2   1   4       10.28        8.31      0.39 o
  -1   1   4      113.71      108.27      1.12 o
   0   1   4      373.66      406.70      2.89 o
   1   1   4       54.19       50.37      0.67 o
   2   1   4      560.78      632.15      5.18 o
   3   1   4      205.55      249.87      4.49 o
   4   1   4     1099.55     1150.35     13.10 o
   5   1   4      105.65      113.05      2.51 o
   6   1   4      174.51      182.03      4.24 o
   7   1   4      201.19      202.06      4.83 o
   8   1   4        0.00       -2.06      1.69 o
  -7   2   4       75.95       72.08      3.53 o
  -6   2   4        1.49        1.10      1.17 o
  -5   2   4      225.58      226.35      4.11 o
  -4   2   4      302.01      290.72      3.75 o
  -3   2   4      133.40      129.10      1.69 o
  -2   2   4      922.77      886.58      6.10 o
  -1   2   4       56.82       49.57      0.80 o
   0   2   4      111.52      106.22      1.07 o
   1   2   4      338.94      376.00      2.94 o
   2   2   4       88.70      101.99      1.05 o
   3   2   4      185.26      184.50      2.22 o
   4   2   4      215.09      211.00      2.75 o
   5   2   4      108.06      108.92      2.37 o
   6   2   4      748.88      771.75     12.34 o
   7   2   4        4.14        3.60      1.66 o
   8   2   4      261.58      249.63     15.42 o
  -7   3   4       13.42       12.81      2.11 o
  -6   3   4       19.30       18.60      1.85 o
  -5   3   4      450.53      458.43      6.34 o
  -4   3   4       85.90       85.00      1.84 o
  -3   3   4      279.65      260.12      3.26 o
  -2   3   4      369.46      350.49      2.87 o
  -1   3   4      114.63      107.21      1.12 o
   0   3   4      132.62      118.76      1.18 o
   1   3   4        3.72        7.54      0.45 o
   2   3   4      455.51      557.96      5.25 o
   3   3   4       34.13       39.15      0.92 o
   4   3   4        2.04        2.28      0.56 o
   5   3   4      913.33      985.25     12.78 o
   6   3   4      132.73      141.19      3.44 o
   7   3   4      100.83      104.85      7.10 o
   8   3   4      150.17      142.83      8.88 o
  -7   4   4        7.97        6.58      2.56 o
  -6   4   4        0.02       -0.73      1.25 o
  -5   4   4        0.82        1.62      0.91 o
  -4   4   4      281.29      281.19      4.15 o
  -3   4   4      200.71      191.46      2.30 o
  -2   4   4      138.46      139.50      1.52 o
  -1   4   4      469.23      454.52      3.33 o
   0   4   4      892.99      853.23      6.53 o
   1   4   4      430.40      446.12      4.42 o
   2   4   4      585.56      612.95      7.65 o
   3   4   4       22.78       21.98      1.10 o
   4   4   4      101.49      109.03      1.93 o
   5   4   4       86.49       86.49      1.85 o
   6   4   4        0.02        2.33      2.54 o
   7   4   4      420.31      443.66     16.00 o
  -6   5   4      112.73      114.22      3.64 o
  -5   5   4        9.02        8.37      1.23 o
  -4   5   4       63.07       61.24      1.91 o
  -3   5   4       97.54       93.59      2.62 o
  -2   5   4      396.53      392.02      3.71 o
  -1   5   4      608.14      594.08      4.25 o
   0   5   4      382.98      393.22      3.50 o
   1   5   4        1.34        0.18      0.46 o
   2   5   4      328.40      338.62      4.20 o
   3   5   4        7.18        6.13      1.38 o
   4   5   4       41.91       40.47      2.10 o
   5   5   4       27.75       29.87      1.50 o
   6   5   4      192.97      211.36      9.39 o
   7   5   4       89.52       87.16      6.57 o
  -6   6   4        1.28        3.19      1.31 o
  -5   6   4       27.94       25.59      1.72 o
  -4   6   4       10.06       10.12      1.22 o
  -3   6   4       18.65       16.90      1.19 o
  -2   6   4      276.85      273.62      3.46 o
  -1   6   4       77.91       83.30      1.76 o
   0   6   4      579.46      558.81      6.99 o
   1   6   4      351.22      354.44      4.81 o
   2   6   4      192.18      192.50      8.01 o
   3   6   4      796.00      787.84     15.86 o
   4   6   4       11.22       11.26      1.61 o
   5   6   4        6.75        6.69      1.46 o
   6   6   4       31.88       28.83      3.08 o
  -5   7   4        2.60        3.31      2.23 o
  -4   7   4       13.84       13.14      1.88 o
  -3   7   4        9.93       10.56      1.40 o
  -2   7   4       58.35       61.28      2.13 o
  -1   7   4       90.65       90.80      2.13 o
   0   7   4      215.26      216.88      4.18 o
   1   7   4       22.89       17.78      1.10 o
   2   7   4      192.06      187.88      4.71 o
   3   7   4      266.34      240.49      8.19 o
   4   7   4       31.71       34.73      3.18 o
   5   7   4      183.33      166.05      6.14 o
   6   7   4       20.66       20.09      2.45 o
  -4   8   4      581.59      652.85     18.42 o
  -3   8   4       34.65       30.00      2.25 o
  -2   8   4        8.60        8.88      1.58 o
  -1   8   4       11.32       13.64      2.02 o
   0   8   4        3.33       -0.61      1.32 o
   1   8   4      295.86      299.06      5.51 o
   2   8   4      537.67      565.59     16.64 o
   3   8   4      692.40      641.89     18.19 o
   4   8   4       51.14       53.44      3.72 o
   5   8   4       64.19       61.23      3.98 o
   6   8   4       78.34       64.27      3.90 o
  -3   9   4       31.98       23.94      2.64 o
  -2   9   4       34.84       35.22      3.83 o
  -1   9   4        1.71        3.48      1.79 o
   0   9   4        2.22        3.38      1.81 o
   1   9   4       93.26       98.67      3.52 o
   2   9   4        1.53       -3.26      2.30 o
   3   9   4        2.81        3.21      2.42 o
   4   9   4      539.55      460.53     14.01 o
   5   9   4        2.73        2.75      2.32 o
  -1  10   4       29.35       27.71      2.66 o
   0  10   4       36.74       36.19      2.81 o
   1  10   4      103.21      108.85      3.97 o
   2  10   4      216.43      197.40      8.72 o
   3  10   4       52.22       45.59      4.61 o
  -3  -8   5      107.84      107.15      6.73 o
  -2  -8   5      107.34      113.35      5.78 o
  -1  -8   5        8.30        8.70      1.99 o
   0  -8   5      215.51      224.17      8.18 o
   1  -8   5       98.15       95.53      5.75 o
   2  -8   5       17.24       14.90      2.43 o
  -4  -7   5       10.12       12.26      3.63 o
  -3  -7   5       40.49       43.80      4.82 o
  -2  -7   5        1.76        2.48      1.45 o
  -1  -7   5      117.71      116.21      4.11 o
   0  -7   5       98.11       97.49      3.26 o
   1  -7   5       58.52       59.30      2.79 o
   2  -7   5      377.74      393.19      8.84 o
   3  -7   5      116.97      118.61      4.63 o
  -5  -6   5       34.73       39.89      4.60 o
  -4  -6   5       24.86       22.86      3.82 o
  -3  -6   5       36.35       36.20      4.31 o
  -2  -6   5       56.31       57.97      2.79 o
  -1  -6   5       20.35       22.52      1.74 o
   0  -6   5      170.30      162.26      3.98 o
   1  -6   5      240.82      229.44      5.44 o
   2  -6   5      155.92      165.71      4.59 o
   3  -6   5       16.88       15.46      2.19 o
   4  -6   5       18.73       23.04      3.10 o
  -6  -5   5       63.01       70.56      5.01 o
  -5  -5   5      281.07      308.56     10.83 o
  -4  -5   5      216.49      230.39      8.98 o
  -3  -5   5        2.95        5.87      2.79 o
  -2  -5   5       52.35       53.28      2.21 o
  -1  -5   5       63.50       57.43      2.45 o
   0  -5   5      274.65      262.28      4.03 o
   1  -5   5      220.98      215.65      4.54 o
   2  -5   5        1.93        0.03      1.24 o
   3  -5   5      338.73      335.69      5.72 o
   4  -5   5      350.22      351.99      6.90 o
   5  -5   5      189.97      178.94      6.95 o
  -6  -4   5       14.42       20.09      3.40 o
  -5  -4   5      307.54      319.32     10.89 o
  -4  -4   5       47.83       44.98      4.17 o
  -3  -4   5       25.11       23.16      1.59 o
  -2  -4   5      284.01      279.11      6.06 o
  -1  -4   5       48.23       45.36      2.19 o
   0  -4   5       30.51       27.69      1.12 o
   1  -4   5      109.61      102.83      1.82 o
   2  -4   5       83.00       79.78      1.98 o
   3  -4   5       49.14       43.07      1.73 o
   4  -4   5      610.53      615.59      8.54 o
   5  -4   5      232.50      231.57      5.06 o
   6  -4   5      281.73      269.71      8.06 o
  -7  -3   5        4.95        5.96      2.17 o
  -6  -3   5      389.43      430.78      9.62 o
  -5  -3   5      203.89      213.33      5.63 o
  -4  -3   5      124.36      135.47      3.02 o
  -3  -3   5     2659.92     2604.21     37.18 o
  -2  -3   5      330.30      326.41      4.82 o
  -1  -3   5      169.81      158.54      2.13 o
   0  -3   5       26.59       30.12      0.76 o
   1  -3   5      100.65      107.54      1.84 o
   2  -3   5       35.87       32.96      1.20 o
   3  -3   5      122.54      121.26      2.59 o
   4  -3   5     1337.43     1318.88     15.28 o
   5  -3   5        2.28        1.54      1.07 o
   6  -3   5        0.66        2.61      2.14 o
  -7  -2   5        1.23        1.83      1.42 o
  -6  -2   5       44.57       41.86      2.59 o
  -5  -2   5       33.11       32.77      2.25 o
  -4  -2   5        7.77        7.34      2.13 o
  -3  -2   5      268.00      262.52      3.65 o
  -2  -2   5       45.36       39.95      1.14 o
  -1  -2   5      234.38      210.97      2.06 o
   0  -2   5        0.01        0.10      0.35 o
   1  -2   5        3.73        3.90      0.43 o
   2  -2   5        1.85        3.20      0.44 o
   3  -2   5        0.95        0.89      0.68 o
   4  -2   5      248.50      250.61      3.62 o
   5  -2   5      204.95      203.56      4.87 o
   6  -2   5       52.53       55.53      3.50 o
   7  -2   5      478.69      458.61     11.28 o
  -7  -1   5        0.08        1.00      1.74 o
  -6  -1   5       29.68       28.99      2.07 o
  -5  -1   5       17.14       15.53      1.82 o
  -4  -1   5      714.99      714.37     11.31 o
  -3  -1   5      523.72      518.69      6.00 o
  -2  -1   5     1951.52     1953.85     17.58 o
  -1  -1   5       31.91       26.68      0.68 o
   0  -1   5      715.95      702.27      5.23 o
   1  -1   5     1129.41     1226.54      8.48 o
   2  -1   5      105.81      107.93      1.33 o
   3  -1   5       34.31       31.72      1.18 o
   4  -1   5       14.45       14.72      1.20 o
   5  -1   5      143.36      129.84      3.66 o
   6  -1   5       91.30       99.75      3.89 o
   7  -1   5        8.34        7.81      2.09 o
  -7   0   5        5.15        4.14      3.70 o
  -6   0   5       30.02       26.30      2.53 o
  -5   0   5        0.75        1.14      0.94 o
  -4   0   5      124.00      110.13      2.32 o
  -3   0   5      183.68      172.06      2.80 o
  -2   0   5      226.80      204.40      1.97 o
  -1   0   5       84.98      112.41      1.28 o
   0   0   5     2160.99     2232.45     16.12 o
   1   0   5       16.63       24.57      0.59 o
   2   0   5       87.21       85.53      1.34 o
   3   0   5        0.10       -0.60      0.40 o
   4   0   5       30.07       31.98      1.56 o
   5   0   5       22.48       25.53      1.51 o
   6   0   5      264.66      245.06      5.40 o
   7   0   5      282.61      260.39      7.15 o
  -7   1   5        7.85       10.67      1.95 o
  -6   1   5       54.77       50.94      3.27 o
  -5   1   5       42.21       42.30      2.17 o
  -4   1   5       44.00       44.85      1.50 o
  -3   1   5       17.36       15.82      0.90 o
  -2   1   5      113.88      117.31      1.27 o
  -1   1   5     1012.23      963.28      6.97 o
   0   1   5      222.75      214.08      1.87 o
   1   1   5      259.17      259.61      2.13 o
   2   1   5     1759.62     1891.70     14.98 o
   3   1   5        0.93        1.57      0.40 o
   4   1   5      144.23      148.22      2.62 o
   5   1   5       18.40       18.25      1.26 o
   6   1   5       20.35       20.78      1.80 o
   7   1   5       16.70       20.74      3.13 o
  -7   2   5      141.33      143.54      5.15 o
  -6   2   5       68.55       68.18      2.87 o
  -5   2   5      161.50      155.07      3.68 o
  -4   2   5        3.69        3.67      0.77 o
  -3   2   5        2.95        4.12      0.68 o
  -2   2   5      121.16      123.38      1.35 o
  -1   2   5     1148.79     1125.00      8.01 o
   0   2   5        4.36        4.73      0.35 o
   1   2   5     1543.21     1518.02     10.96 o
   2   2   5      124.99      128.51      1.54 o
   3   2   5      160.91      165.74      2.56 o
   4   2   5      693.86      702.50      8.48 o
   5   2   5       96.63       91.12      2.31 o
   6   2   5       19.91       18.97      2.22 o
   7   2   5        1.12        2.08      1.52 o
  -7   3   5       41.91       40.26      3.23 o
  -6   3   5       18.47       17.48      1.88 o
  -5   3   5      109.23      109.13      2.65 o
  -4   3   5       68.33       60.07      1.96 o
  -3   3   5        0.56        0.54      0.50 o
  -2   3   5        0.04        0.14      0.36 o
  -1   3   5      180.15      179.97      1.79 o
   0   3   5       69.24       64.71      0.97 o
   1   3   5      633.47      642.23      5.38 o
   2   3   5       94.19      105.17      1.22 o
   3   3   5     1097.48     1152.98     10.74 o
   4   3   5      143.39      160.48      2.60 o
   5   3   5       78.93       79.91      2.14 o
   6   3   5      217.39      219.86      5.82 o
   7   3   5        0.07       -1.01      2.14 o
  -6   4   5      140.62      140.57      5.99 o
  -5   4   5      130.32      136.90      3.13 o
  -4   4   5       23.59       23.44      1.35 o
  -3   4   5      351.47      342.02      4.32 o
  -2   4   5        3.39        2.18      0.50 o
  -1   4   5       13.35       10.54      0.52 o
   0   4   5        3.07        3.11      0.43 o
   1   4   5       37.28       34.14      1.00 o
   2   4   5      263.78      258.87      2.66 o
   3   4   5      376.16      378.56      5.45 o
   4   4   5      133.31      138.00      2.67 o
   5   4   5      709.62      735.51     11.31 o
   6   4   5        3.94        3.68      1.09 o
   7   4   5      190.71      205.43      5.66 o
  -6   5   5      223.40      238.03      5.18 o
  -5   5   5       40.85       36.71      1.84 o
  -4   5   5      118.74      125.08      2.69 o
  -3   5   5      114.17      111.66      2.21 o
  -2   5   5       18.24       18.94      0.89 o
  -1   5   5       24.14       20.82      0.78 o
   0   5   5        3.30        3.95      0.60 o
   1   5   5      340.95      372.86      5.04 o
   2   5   5       73.42       71.93      2.03 o
   3   5   5        7.15        7.04      1.32 o
   4   5   5      798.14      811.81     10.63 o
   5   5   5      199.60      208.26      4.14 o
   6   5   5       55.42       64.64      2.17 o
   7   5   5      132.39      134.51      4.73 o
  -5   6   5      110.33      114.42      3.72 o
  -4   6   5      146.52      151.29      4.00 o
  -3   6   5       26.33       27.70      1.66 o
  -2   6   5      200.96      204.29      3.44 o
  -1   6   5      351.13      345.29      4.49 o
   0   6   5      107.53      106.94      2.16 o
   1   6   5      188.50      193.46      3.21 o
   2   6   5        7.26        5.81      1.31 o
   3   6   5       14.03       13.57      1.42 o
   4   6   5      147.62      139.15      9.62 o
   5   6   5        0.04        1.10      1.10 o
   6   6   5      487.87      497.94     11.79 o
  -5   7   5       41.80       41.74      2.80 o
  -4   7   5       54.57       57.47      3.47 o
  -3   7   5      182.66      187.52      4.65 o
  -2   7   5      245.62      256.22      4.61 o
  -1   7   5      125.45      128.69      2.46 o
   0   7   5        2.61        2.23      0.89 o
   1   7   5      116.10      114.01      2.65 o
   2   7   5        0.00       -0.27      1.23 o
   3   7   5      129.85      135.35      5.01 o
   4   7   5        9.53        9.72      2.14 o
   5   7   5      216.11      200.06      7.21 o
   6   7   5      128.18      117.94      3.37 o
  -4   8   5       20.05       25.70      3.06 o
  -3   8   5      155.90      163.92      4.48 o
  -2   8   5       16.62       16.96      2.25 o
  -1   8   5      248.75      278.21      6.98 o
   0   8   5      216.69      229.93      4.34 o
   1   8   5       61.58       65.74      2.99 o
   2   8   5      342.89      355.40     11.79 o
   3   8   5        1.28       -1.92      2.21 o
   4   8   5        0.26       -0.17      1.88 o
   5   8   5        2.35        0.76      2.11 o
  -3   9   5       36.99       44.11      3.27 o
  -2   9   5       51.65       53.07      4.16 o
  -1   9   5       94.07      124.36      6.22 o
   0   9   5       23.79       25.67      2.40 o
   1   9   5       91.15       92.34      3.51 o
   2   9   5       89.50       78.36      5.40 o
   3   9   5       39.96       36.31      4.05 o
   4   9   5       51.37       38.06      3.85 o
  -1  10   5        8.62        7.29      3.21 o
   0  10   5      160.37      183.71      5.59 o
   1  10   5      300.20      324.37     15.86 o
   2  10   5      302.76      293.78     11.22 o
   3  10   5       16.23       17.55      3.81 o
  -3  -7   6      131.81      157.09      8.33 o
  -2  -7   6      131.59      129.42      4.37 o
  -1  -7   6        1.32        1.88      1.72 o
   0  -7   6       66.66       71.54      4.91 o
   1  -7   6      108.14      111.35      5.05 o
   2  -7   6      111.75      107.55      4.60 o
  -4  -6   6      146.86      168.86      8.24 o
  -3  -6   6      154.28      151.06      7.72 o
  -2  -6   6       29.22       29.87      3.53 o
  -1  -6   6      274.01      268.08      6.59 o
   0  -6   6      113.03      113.53      4.06 o
   1  -6   6        6.15        8.09      1.56 o
   2  -6   6        0.38        5.26      2.14 o
   3  -6   6       12.67        9.48      4.04 o
   4  -6   6       14.12       10.48      2.79 o
  -5  -5   6        9.12        8.35      3.13 o
  -4  -5   6      103.64      120.46      6.78 o
  -3  -5   6        9.61       10.53      3.36 o
  -2  -5   6      150.87      153.14      4.45 o
  -1  -5   6      134.21      136.99      3.69 o
   0  -5   6      158.35      156.23      4.73 o
   1  -5   6      540.29      506.71      8.52 o
   2  -5   6      150.29      144.45      3.85 o
   3  -5   6        8.92       11.08      2.60 o
   4  -5   6       95.98       88.79      5.21 o
   5  -5   6       30.26       25.26      2.24 o
  -6  -4   6       41.61       46.85      4.97 o
  -5  -4   6        0.80        2.08      2.81 o
  -4  -4   6       59.56       65.92      5.19 o
  -3  -4   6       36.32       34.39      2.57 o
  -2  -4   6      109.18      112.32      4.43 o
  -1  -4   6      264.37      262.32      5.26 o
   0  -4   6      330.18      310.23      4.57 o
   1  -4   6      183.32      202.22      3.87 o
   2  -4   6       63.53       63.94      2.28 o
   3  -4   6       15.00       15.45      1.45 o
   4  -4   6      222.39      227.21      5.12 o
   5  -4   6       13.29       12.52      1.75 o
  -6  -3   6      161.76      181.49      5.56 o
  -5  -3   6       99.61      103.26      3.94 o
  -4  -3   6        0.02        1.48      1.04 o
  -3  -3   6        0.67        1.18      0.76 o
  -2  -3   6       98.74       90.13      1.99 o
  -1  -3   6      360.03      355.70      5.59 o
   0  -3   6      428.58      403.48      5.00 o
   1  -3   6        1.48        2.93      0.57 o
   2  -3   6      468.60      464.52      5.66 o
   3  -3   6      555.05      549.37      7.24 o
   4  -3   6      192.17      188.84      3.59 o
   5  -3   6       13.40       12.75      1.97 o
   6  -3   6       60.77       61.09      4.04 o
  -6  -2   6      184.46      203.02      5.93 o
  -5  -2   6       32.99       30.13      2.12 o
  -4  -2   6       29.42       30.91      2.33 o
  -3  -2   6      140.96      142.17      2.45 o
  -2  -2   6       75.29       71.81      1.78 o
  -1  -2   6      102.29       93.71      1.69 o
   0  -2   6      200.58      188.14      2.23 o
   1  -2   6       56.24       45.34      1.15 o
   2  -2   6       84.97       77.68      1.91 o
   3  -2   6     1036.48     1028.36     12.15 o
   4  -2   6      256.70      255.20      4.05 o
   5  -2   6      349.09      332.30      6.89 o
   6  -2   6       20.55       23.28      7.97 o
  -6  -1   6      181.04      188.18      5.65 o
  -5  -1   6       59.89       60.24      3.11 o
  -4  -1   6     1748.80     1786.95     23.31 o
  -3  -1   6      224.16      216.00      3.32 o
  -2  -1   6       17.02       16.73      1.03 o
  -1  -1   6        1.47        2.25      0.47 o
   0  -1   6      174.10      187.33      1.92 o
   1  -1   6      192.22      180.57      1.89 o
   2  -1   6      232.52      236.62      2.71 o
   3  -1   6     2026.96     2004.79     20.78 o
   4  -1   6        3.15        4.21      0.84 o
   5  -1   6        4.84        6.03      1.50 o
   6  -1   6      178.79      179.74      4.77 o
   7  -1   6       72.45       65.50      3.87 o
  -7   0   6       38.22       35.53      3.05 o
  -6   0   6       23.59       27.15      7.34 o
  -5   0   6        3.57        4.11      1.45 o
  -4   0   6      196.24      203.43      3.37 o
  -3   0   6       12.46       10.60      0.93 o
  -2   0   6      154.36      143.96      1.95 o
  -1   0   6        1.77        1.39      0.43 o
   0   0   6       39.97       36.08      0.85 o
   1   0   6       27.99       33.75      0.77 o
   2   0   6       11.08       13.36      0.84 o
   3   0   6      416.48      417.61      5.07 o
   4   0   6      487.64      495.13      7.41 o
   5   0   6       71.00       77.67      2.91 o
   6   0   6      648.05      644.57     11.25 o
   7   0   6       40.21       42.90      3.19 o
  -6   1   6       19.92       20.77      2.35 o
  -5   1   6      682.76      697.38     11.58 o
  -4   1   6      351.66      344.55      5.37 o
  -3   1   6     1051.62     1005.65     14.83 o
  -2   1   6       37.49       31.67      0.95 o
  -1   1   6      307.02      293.90      2.71 o
   0   1   6      648.10      693.10      5.07 o
   1   1   6      118.46      123.13      1.37 o
   2   1   6      290.10      281.90      3.18 o
   3   1   6        9.83       10.17      0.76 o
   4   1   6      184.71      176.56      3.47 o
   5   1   6      210.09      229.24      4.99 o
   6   1   6       21.14       24.08      1.90 o
   7   1   6      200.72      213.57      9.09 o
  -6   2   6        0.25       -2.67      1.33 o
  -5   2   6       61.50       60.97      2.53 o
  -4   2   6      101.47      100.42      2.31 o
  -3   2   6      212.16      204.92      3.20 o
  -2   2   6       36.80       43.91      1.01 o
  -1   2   6     1115.80     1111.80      8.08 o
   0   2   6        2.34        3.14      0.45 o
   1   2   6       23.95       23.26      0.65 o
   2   2   6       11.98       14.14      0.71 o
   3   2   6       10.79       13.97      0.78 o
   4   2   6       93.93      108.74      2.58 o
   5   2   6      461.82      438.73      7.84 o
   6   2   6      305.25      289.86     11.10 o
   7   2   6      139.66      136.94      8.95 o
  -6   3   6        3.13        3.16      1.74 o
  -5   3   6       64.67       64.09      2.25 o
  -4   3   6       51.74       52.11      1.86 o
  -3   3   6       28.14       29.50      1.34 o
  -2   3   6      587.43      543.09      5.59 o
  -1   3   6      288.54      279.17      2.76 o
   0   3   6      112.50      104.34      1.34 o
   1   3   6     1139.25     1174.51      9.00 o
   2   3   6        6.45        8.40      0.69 o
   3   3   6       44.39       44.73      1.49 o
   4   3   6        0.13       -0.10      0.78 o
   5   3   6       32.04       34.52      3.92 o
   6   3   6       74.79       79.92      3.55 o
   7   3   6      158.58      165.39      5.30 o
  -6   4   6       61.34       54.41      2.41 o
  -5   4   6        1.55        1.81      1.15 o
  -4   4   6        1.08        0.73      0.93 o
  -3   4   6       17.72       16.25      0.98 o
  -2   4   6      711.32      694.74      7.36 o
  -1   4   6        7.29        8.98      0.60 o
   0   4   6      812.05      783.97      7.03 o
   1   4   6       76.79       71.55      1.71 o
   2   4   6       63.62       61.45      1.55 o
   3   4   6      395.17      398.35      5.95 o
   4   4   6      106.88       96.22      2.70 o
   5   4   6       94.81       91.09      2.70 o
   6   4   6       17.42       15.55      1.98 o
   7   4   6       31.27       30.61      2.56 o
  -5   5   6       19.77       15.79      1.75 o
  -4   5   6       11.35        8.23      1.45 o
  -3   5   6        9.13        9.49      1.10 o
  -2   5   6       44.19       42.37      2.25 o
  -1   5   6       44.88       42.83      1.54 o
   0   5   6      503.08      484.29      5.77 o
   1   5   6       16.00       17.92      1.44 o
   2   5   6      732.54      724.32      8.54 o
   3   5   6      125.18      127.06      2.82 o
   4   5   6       16.07       17.19      1.45 o
   5   5   6      138.39      132.30      3.31 o
   6   5   6        2.73        4.25      1.69 o
  -5   6   6        2.72        3.21      1.51 o
  -4   6   6      115.03      114.41      3.74 o
  -3   6   6        0.95        0.64      1.00 o
  -2   6   6        0.01       -0.79      1.48 o
  -1   6   6       30.08       31.46      1.54 o
   0   6   6       10.99       10.07      1.29 o
   1   6   6      208.93      204.95      3.44 o
   2   6   6      412.86      405.61      5.98 o
   3   6   6      117.90      117.06      4.27 o
   4   6   6      491.07      488.89     11.36 o
   5   6   6        1.29        2.05      1.17 o
   6   6   6       90.35       94.74      2.85 o
  -4   7   6       26.34       21.78      2.10 o
  -3   7   6        1.18        0.10      1.03 o
  -2   7   6        1.78        1.05      1.02 o
  -1   7   6       19.84       15.52      1.31 o
   0   7   6      181.68      185.63      3.37 o
   1   7   6      100.44       96.80      2.79 o
   2   7   6       14.39       15.60      2.19 o
   3   7   6      460.06      471.76     11.45 o
   4   7   6      194.95      198.76     17.00 o
   5   7   6       17.95       20.92      2.78 o
   6   7   6       64.10       61.22      4.05 o
  -3   8   6       59.34       72.31      3.22 o
  -2   8   6      122.42      136.62      4.19 o
  -1   8   6       14.87       14.99      2.30 o
   0   8   6       47.55       44.36      2.49 o
   1   8   6        0.15       -0.53      1.09 o
   2   8   6        0.37        0.64      2.57 o
   3   8   6      167.32      156.48      7.01 o
   4   8   6        0.34       -1.49      2.12 o
   5   8   6      394.98      357.26      8.87 o
  -2   9   6       47.94       47.71      3.43 o
  -1   9   6       13.26       10.50      2.95 o
   0   9   6       29.26       26.59      2.55 o
   1   9   6        1.21        1.30      1.96 o
   2   9   6      148.46      154.79      7.61 o
   3   9   6        1.42        3.92      2.73 o
   4   9   6      150.17      125.20      6.35 o
   1  10   6      109.92      113.41      3.99 o
  -1  -7   7      117.20      114.45      5.73 o
   0  -7   7       19.82       26.71      3.67 o
  -3  -6   7       20.29       21.16      4.61 o
  -2  -6   7      118.89      132.23      8.66 o
  -1  -6   7        0.05       -0.02      1.71 o
   0  -6   7       18.71       10.26      2.95 o
   1  -6   7        2.76        7.59      2.13 o
   2  -6   7       95.78       98.92      4.86 o
   3  -6   7      150.56      155.76      7.59 o
  -4  -5   7      128.99      153.44      8.09 o
  -3  -5   7      135.29      135.78      5.56 o
  -2  -5   7        1.21        1.26      1.61 o
  -1  -5   7       46.27       42.88      5.99 o
   0  -5   7       62.70       51.60      3.06 o
   1  -5   7      113.53      103.43      4.31 o
   2  -5   7      236.97      233.44      6.32 o
   3  -5   7       27.18       24.32      3.31 o
   4  -5   7      108.17      109.26      5.82 o
  -5  -4   7      132.81      136.64      7.67 o
  -4  -4   7      144.76      155.89      7.93 o
  -3  -4   7       50.57       54.28      2.76 o
  -2  -4   7      230.33      244.88      5.16 o
  -1  -4   7       82.64       89.42      3.13 o
   0  -4   7        0.25       -0.96      1.13 o
   1  -4   7       21.19       16.18      1.66 o
   2  -4   7        4.07        4.60      1.25 o
   3  -4   7       24.17       20.49      3.66 o
   4  -4   7      253.55      263.59      5.84 o
   5  -4   7        4.77        5.73      1.69 o
  -5  -3   7      148.02      159.65      5.23 o
  -4  -3   7       26.96       25.20      3.70 o
  -3  -3   7      126.00      130.06      3.31 o
  -2  -3   7      146.09      148.14      2.97 o
  -1  -3   7      264.48      264.24      4.75 o
   0  -3   7      545.27      508.57      6.75 o
   1  -3   7      119.03      123.08      3.01 o
   2  -3   7        1.37        1.89      1.05 o
   3  -3   7       51.62       51.75      2.28 o
   4  -3   7       68.63       67.13      2.92 o
   5  -3   7       15.30       12.55      1.66 o
  -6  -2   7        4.88        6.12      1.74 o
  -5  -2   7       64.65       73.49      3.10 o
  -4  -2   7       11.75       12.92      1.69 o
  -3  -2   7      179.40      186.73      3.35 o
  -2  -2   7      285.67      289.40      4.45 o
  -1  -2   7      318.64      301.00      4.53 o
   0  -2   7      125.76      150.71      2.98 o
   1  -2   7      121.71      116.24      2.58 o
   2  -2   7        4.46       10.37      1.15 o
   3  -2   7      112.79      112.96      2.64 o
   4  -2   7        2.49        3.68      1.15 o
   5  -2   7      234.25      231.02      7.08 o
   6  -2   7       10.89        5.25      2.41 o
  -6  -1   7       21.48       21.42      4.46 o
  -5  -1   7        0.65        0.86      1.29 o
  -4  -1   7       14.98       13.00      1.45 o
  -3  -1   7      112.32      105.97      2.49 o
  -2  -1   7      248.70      239.79      4.23 o
  -1  -1   7      538.96      519.83      8.08 o
   0  -1   7       15.76       20.81      1.53 o
   1  -1   7      429.23      413.44      5.13 o
   2  -1   7      646.34      656.12      8.41 o
   3  -1   7      165.36      161.95      3.04 o
   4  -1   7        5.29        5.85      1.08 o
   5  -1   7       49.95       46.90      2.72 o
   6  -1   7        5.78        6.35      2.21 o
  -6   0   7       18.36       15.06      2.30 o
  -5   0   7       19.65       17.68      2.86 o
  -4   0   7       30.67       28.09      1.61 o
  -3   0   7       89.05       88.32      2.37 o
  -2   0   7      177.68      169.57      2.78 o
  -1   0   7      272.76      261.06      4.07 o
   0   0   7       24.42       21.59      0.98 o
   1   0   7      106.85       99.59      1.95 o
   2   0   7     1204.89     1240.14     14.33 o
   3   0   7      177.44      181.71      2.90 o
   4   0   7      263.38      265.72      4.45 o
   5   0   7       40.76       40.70      3.29 o
   6   0   7        0.02        3.27      1.70 o
  -6   1   7       18.13       13.50      2.22 o
  -5   1   7      839.50      847.31     12.34 o
  -4   1   7      138.96      141.13      2.95 o
  -3   1   7        4.60        5.80      1.47 o
  -2   1   7        7.10        5.09      0.98 o
  -1   1   7      120.37      120.04      1.99 o
   0   1   7      350.79      338.94      3.43 o
   1   1   7      306.04      308.26      3.16 o
   2   1   7     2094.88     2131.25     21.94 o
   3   1   7        1.69        1.64      0.66 o
   4   1   7       29.37       34.37      2.06 o
   5   1   7      171.77      177.05      4.41 o
   6   1   7       59.74       57.89      3.38 o
  -6   2   7        0.11        0.48      1.55 o
  -5   2   7      109.96      122.97      2.83 o
  -4   2   7        3.79        3.82      0.95 o
  -3   2   7       55.86       49.81      1.93 o
  -2   2   7        7.30        6.72      0.99 o
  -1   2   7       41.12       39.45      1.18 o
   0   2   7       67.15       66.32      1.50 o
   1   2   7       48.05       51.42      1.32 o
   2   2   7      428.14      438.34      4.84 o
   3   2   7      700.66      717.46      7.93 o
   4   2   7       57.81       65.04      2.89 o
   5   2   7      612.51      610.01     13.33 o
   6   2   7       68.38       70.22      5.01 o
  -6   3   7      484.51      482.54     11.52 o
  -5   3   7      178.78      175.24      3.46 o
  -4   3   7      463.25      471.10      6.57 o
  -3   3   7       26.50       26.29      1.36 o
  -2   3   7       94.86       94.84      2.21 o
  -1   3   7      184.39      181.41      3.46 o
   0   3   7      121.91      126.41      2.21 o
   1   3   7      639.71      633.02      7.22 o
   2   3   7        0.16        0.13      0.68 o
   3   3   7      172.86      169.05      3.41 o
   4   3   7      291.20      318.08      6.29 o
   5   3   7       34.70       39.86      3.93 o
   6   3   7      187.80      197.80      5.97 o
  -5   4   7       36.03       39.31      2.81 o
  -4   4   7      131.99      132.24      3.01 o
  -3   4   7       11.94       15.03      1.31 o
  -2   4   7      423.37      424.81      6.62 o
  -1   4   7        0.11       -0.42      0.90 o
   0   4   7        5.28        5.70      0.94 o
   1   4   7       32.59       31.69      2.20 o
   2   4   7        0.91        0.98      0.71 o
   3   4   7      165.91      177.79      3.52 o
   4   4   7      544.88      519.43      8.79 o
   5   4   7      226.11      214.56      6.15 o
   6   4   7      159.84      163.35      5.33 o
  -5   5   7       46.67       45.47      2.34 o
  -4   5   7        3.95        1.78      1.39 o
  -3   5   7      263.02      269.67      4.98 o
  -2   5   7      193.29      192.13      4.00 o
  -1   5   7       53.02       54.74      1.88 o
   0   5   7      403.78      401.63      7.75 o
   1   5   7        4.15        3.66      0.97 o
   2   5   7        3.91        3.00      0.93 o
   3   5   7       24.65       27.94      1.94 o
   4   5   7       21.42       22.42      1.76 o
   5   5   7      128.19      137.36      5.63 o
   6   5   7      205.72      202.39      6.86 o
  -4   6   7        2.48        1.85      1.38 o
  -3   6   7      421.02      447.39      7.22 o
  -2   6   7        2.86        2.28      1.25 o
  -1   6   7      394.87      402.84      6.43 o
   0   6   7       40.38       40.49      1.73 o
   1   6   7       19.25       19.77      1.34 o
   2   6   7      131.37      127.99      2.79 o
   3   6   7      103.33       99.11      3.22 o
   4   6   7      181.37      171.00      4.12 o
   5   6   7       42.52       43.49      2.18 o
   6   6   7       26.39       27.63      2.58 o
  -4   7   7       12.08       10.97      1.92 o
  -3   7   7        8.00        7.08      1.51 o
  -2   7   7       17.49       23.27      1.79 o
  -1   7   7      288.33      288.46      6.00 o
   0   7   7        0.93        1.26      1.11 o
   1   7   7      329.98      334.57      8.86 o
   2   7   7       70.11       73.47      3.87 o
   3   7   7        0.45        0.17      1.86 o
   4   7   7       47.88       42.96      2.38 o
   5   7   7       13.25       12.28      1.59 o
  -3   8   7        2.39        1.63      1.54 o
  -2   8   7       54.53       60.24      3.57 o
  -1   8   7        3.77        1.58      2.39 o
   0   8   7      113.27      131.19      3.93 o
   1   8   7      271.35      276.23      5.71 o
   2   8   7       77.22       75.89      4.07 o
   3   8   7      211.51      199.39      8.46 o
   4   8   7        0.05       -1.68      1.63 o
  -1   9   7       81.02       80.11      5.47 o
   0   9   7       80.19       79.07      4.93 o
   1   9   7       16.32       14.83      2.10 o
   2   9   7      193.59      209.89      9.25 o
   3   9   7      133.74      127.94      6.87 o
  -1  -6   8       10.05       10.74      2.77 o
   0  -6   8      167.30      164.05      7.43 o
  -3  -5   8        0.26        1.57      1.65 o
  -2  -5   8      206.35      233.82      6.33 o
  -1  -5   8       34.41       33.22      3.58 o
   0  -5   8      390.53      410.70     12.78 o
   1  -5   8       10.66        6.51      2.18 o
   2  -5   8      192.83      190.62      7.39 o
  -4  -4   8        2.34        3.50      3.46 o
  -3  -4   8       72.16       80.07      5.13 o
  -2  -4   8        3.69        4.07      1.83 o
  -1  -4   8       51.68       51.60      4.51 o
   0  -4   8       22.51       21.74      2.44 o
   1  -4   8      132.41      140.43      4.90 o
   2  -4   8      284.48      272.51      7.00 o
   3  -4   8        5.26        6.27      2.65 o
   4  -4   8      186.38      192.12      6.01 o
  -4  -3   8       90.21       94.37      4.16 o
  -3  -3   8        0.00       -1.23      1.87 o
  -2  -3   8       13.72       11.54      1.82 o
  -1  -3   8       10.04        7.57      2.03 o
   0  -3   8       95.00       84.02      3.19 o
   1  -3   8      442.46      434.78      6.88 o
   2  -3   8       57.85       68.51      2.59 o
   3  -3   8      176.63      175.09      5.57 o
   4  -3   8      382.85      371.94      7.38 o
  -5  -2   8       89.22       92.69      4.28 o
  -4  -2   8       51.54       57.20      2.14 o
  -3  -2   8      124.64      123.40      3.15 o
  -2  -2   8       29.05       33.46      1.73 o
  -1  -2   8        0.76        2.08      1.45 o
   0  -2   8       78.30       59.73      2.84 o
   1  -2   8        1.40        2.81      1.11 o
   2  -2   8       22.66       25.79      2.25 o
   3  -2   8      475.36      470.98      7.42 o
   4  -2   8       20.90       24.86      1.99 o
   5  -2   8      149.98      146.22      3.84 o
  -5  -1   8       36.06       33.88      2.93 o
  -4  -1   8       74.07       73.62      2.50 o
  -3  -1   8      127.26      122.15      3.15 o
  -2  -1   8      254.03      240.86      4.65 o
  -1  -1   8      413.07      378.91      6.14 o
   0  -1   8       47.56       53.16      3.89 o
   1  -1   8        0.19        1.06      0.97 o
   2  -1   8        7.35        7.02      1.43 o
   3  -1   8      126.42      131.66      2.86 o
   4  -1   8       28.74       30.61      1.75 o
   5  -1   8      559.72      556.20     13.12 o
  -5   0   8        1.46        2.28      1.72 o
  -4   0   8      164.35      171.96      4.51 o
  -3   0   8      199.83      197.24      3.68 o
  -2   0   8      205.40      197.81      3.65 o
  -1   0   8       30.46       39.71      2.52 o
   0   0   8      129.03      119.46      2.98 o
   1   0   8        0.66       -0.31      0.94 o
   2   0   8       11.00       12.87      1.39 o
   3   0   8        0.02       -0.18      0.84 o
   4   0   8      433.37      435.78      8.26 o
   5   0   8       40.21       39.59      2.72 o
   6   0   8       39.31       40.02      3.42 o
  -5   1   8       34.28       34.32      2.31 o
  -4   1   8      104.18      100.69      2.96 o
  -3   1   8      110.32      110.28      2.75 o
  -2   1   8      462.24      440.71      6.18 o
  -1   1   8       29.46       31.60      2.02 o
   0   1   8      237.03      224.86      4.24 o
   1   1   8      484.11      477.36      6.41 o
   2   1   8       95.47       92.63      2.55 o
   3   1   8        0.03       -1.32      0.75 o
   4   1   8       15.41       18.37      2.15 o
   5   1   8        2.38        2.89      1.76 o
   6   1   8      122.39      120.85      5.01 o
  -5   2   8        1.28        3.81      2.21 o
  -4   2   8       74.52       75.68      2.73 o
  -3   2   8      169.08      171.16      3.88 o
  -2   2   8      211.02      206.08      3.73 o
  -1   2   8        6.52        6.81      1.72 o
   0   2   8      103.27       98.82      2.42 o
   1   2   8      825.43      823.96      9.11 o
   2   2   8       79.44       81.45      2.48 o
   3   2   8      102.25      106.01      3.03 o
   4   2   8       44.34       43.04      3.11 o
   5   2   8       22.77       23.94      4.98 o
   6   2   8       64.30       65.59      3.86 o
  -5   3   8       94.82       97.79      3.13 o
  -4   3   8       29.37       27.22      1.70 o
  -3   3   8       37.05       36.98      2.08 o
  -2   3   8       57.97       54.87      2.30 o
  -1   3   8      332.17      326.06      6.31 o
   0   3   8      269.80      264.29      3.78 o
   1   3   8     1420.91     1416.57     16.09 o
   2   3   8        0.43        0.50      0.92 o
   3   3   8       59.16       58.05      2.33 o
   4   3   8      107.29      105.43      3.46 o
   5   3   8       25.12       26.10      2.56 o
   6   3   8       11.55       12.53      2.24 o
  -5   4   8        0.91        0.10      1.44 o
  -4   4   8        9.24        8.08      1.62 o
  -3   4   8       12.58       10.93      1.75 o
  -2   4   8       34.07       31.43      3.21 o
  -1   4   8       83.65       84.39      3.23 o
   0   4   8       72.91       73.28      2.03 o
   1   4   8      307.76      306.85      5.12 o
   2   4   8      626.58      629.37      7.88 o
   3   4   8       22.24       25.21      1.98 o
   4   4   8      387.92      370.44      7.03 o
   5   4   8       70.88       73.73      4.12 o
   6   4   8        8.69       10.60      2.13 o
  -4   5   8        9.13        7.54      1.66 o
  -3   5   8       23.66       21.92      1.86 o
  -2   5   8       26.93       29.05      1.94 o
  -1   5   8       95.24       99.06      2.99 o
   0   5   8      653.57      671.86      9.51 o
   1   5   8        1.44        1.79      1.01 o
   2   5   8      110.00      107.35      2.75 o
   3   5   8      253.66      262.03      5.57 o
   4   5   8       32.15       36.48      2.28 o
   5   5   8      121.11      123.59      3.59 o
  -4   6   8        5.34        3.66      1.57 o
  -3   6   8      117.54      118.44      3.47 o
  -2   6   8        0.77        0.99      1.28 o
  -1   6   8        0.04       -2.49      1.24 o
   0   6   8       44.54       43.03      2.11 o
   1   6   8       16.98       17.82      1.59 o
   2   6   8      159.84      158.71      3.35 o
   3   6   8      446.99      430.47      8.00 o
   4   6   8      108.36      102.22      3.46 o
   5   6   8      117.69      115.84      3.53 o
  -3   7   8       89.28       98.51      3.29 o
  -2   7   8       25.42       25.61      2.79 o
  -1   7   8       74.11       80.56      3.31 o
   0   7   8        1.19       -0.05      1.13 o
   1   7   8        1.61        2.34      1.31 o
   2   7   8       57.54       60.83      2.17 o
   3   7   8        7.79        6.34      1.72 o
   4   7   8      127.57      139.35      3.99 o
  -2   8   8      143.15      159.55      4.07 o
  -1   8   8       12.14        8.19      2.51 o
   0   8   8        4.38        4.97      2.07 o
   1   8   8       26.23       26.66      1.85 o
   2   8   8       84.02       86.28      3.54 o
   3   8   8      178.81      170.39      4.67 o
  -2  -4   9       24.79       29.20      3.52 o
  -1  -4   9      166.80      182.66      7.79 o
   0  -4   9      317.80      321.19      8.04 o
   1  -4   9       31.43       29.99      2.96 o
   2  -4   9       35.75       30.94      3.07 o
  -3  -3   9      253.32      279.54      5.88 o
  -2  -3   9       40.52       44.19      6.59 o
  -1  -3   9      426.43      458.60     13.83 o
   0  -3   9        8.11        4.28      2.04 o
   1  -3   9      129.71      127.71      4.08 o
   2  -3   9       72.80       73.53      4.16 o
   3  -3   9       12.69       10.39      2.50 o
  -4  -2   9       26.26       29.84      1.99 o
  -3  -2   9        6.18        4.61      1.61 o
  -2  -2   9       67.30       64.38      2.67 o
  -1  -2   9       65.29       58.52      3.69 o
   0  -2   9      121.82      125.33      4.79 o
   1  -2   9      354.65      345.39      5.99 o
   2  -2   9       14.43       17.97      1.89 o
   3  -2   9      157.59      157.76      6.07 o
   4  -2   9       35.66       37.74      2.99 o
  -4  -1   9        2.03        2.56      1.27 o
  -3  -1   9        0.01        1.47      1.24 o
  -2  -1   9        3.04        4.16      1.50 o
  -1  -1   9       52.23       47.00      3.34 o
   0  -1   9      521.59      521.07      9.15 o
   1  -1   9       89.39      101.44      4.47 o
   2  -1   9      194.40      205.32      4.88 o
   3  -1   9      379.55      378.93      6.36 o
   4  -1   9        2.62        2.30      1.43 o
  -4   0   9       41.73       43.24      3.06 o
  -3   0   9        3.31        4.69      1.40 o
  -2   0   9        0.60        0.20      1.50 o
  -1   0   9      128.19      108.20      3.66 o
   0   0   9       16.27       18.01      1.91 o
   1   0   9       10.03       10.94      1.72 o
   2   0   9      573.59      570.90      8.55 o
   3   0   9       48.61       52.75      3.72 o
   4   0   9      105.84      103.51      2.84 o
   5   0   9      117.31      110.29      5.16 o
  -4   1   9       63.78       59.87      2.61 o
  -3   1   9      165.60      165.01      3.95 o
  -2   1   9      224.01      206.61      5.09 o
  -1   1   9        4.45        6.31      1.67 o
   0   1   9        0.23        0.24      2.34 o
   1   1   9        1.48        1.94      1.53 o
   2   1   9      190.28      198.64      3.60 o
   3   1   9       32.03       31.28      2.06 o
   4   1   9      700.02      698.80     15.50 o
   5   1   9        9.70       13.76      2.52 o
  -4   2   9       95.41       91.40      3.35 o
  -3   2   9       98.80       93.16      3.53 o
  -2   2   9        0.07       -2.06      1.24 o
  -1   2   9       86.61       86.30      3.40 o
   0   2   9       13.51       10.54      1.71 o
   1   2   9       10.96        9.68      1.36 o
   2   2   9        0.77        0.74      1.17 o
   3   2   9      497.66      504.59      8.80 o
   4   2   9       79.66       78.05      4.07 o
   5   2   9       14.32       10.49      2.30 o
  -4   3   9       33.36       34.44      2.46 o
  -3   3   9      272.33      276.46      6.24 o
  -2   3   9       28.60       27.59      1.94 o
  -1   3   9       89.28       84.76      4.00 o
   0   3   9      253.33      235.55      5.24 o
   1   3   9       42.84       38.71      1.95 o
   2   3   9        6.13        6.14      1.13 o
   3   3   9        0.02       -0.17      1.05 o
   4   3   9        0.55       -0.05      1.83 o
   5   3   9      179.44      183.21      6.27 o
  -4   4   9      104.54      110.07      3.94 o
  -3   4   9       95.86      104.93      4.88 o
  -2   4   9        0.06       -2.13      1.26 o
  -1   4   9       49.54       51.02      6.05 o
   0   4   9      383.57      376.83      8.96 o
   1   4   9       18.40       18.95      1.58 o
   2   4   9       10.89       12.37      1.44 o
   3   4   9       22.06       22.82      2.11 o
   4   4   9       56.89       58.28      2.93 o
   5   4   9      151.25      146.37      5.58 o
  -3   5   9       23.16       14.63      1.93 o
  -2   5   9      210.34      223.79      5.78 o
  -1   5   9      179.35      173.84      4.07 o
   0   5   9      726.13      725.30     14.93 o
   1   5   9        5.91        5.59      1.29 o
   2   5   9       63.08       61.06      2.37 o
   3   5   9       40.05       42.87      3.35 o
   4   5   9        2.90        1.35      1.54 o
  -3   6   9       16.40       17.03      2.24 o
  -2   6   9       59.28       67.50      4.40 o
  -1   6   9       69.21       73.20      2.93 o
   0   6   9      156.64      168.63      6.26 o
   1   6   9      396.89      405.61      6.55 o
   2   6   9        5.32        5.24      1.31 o
   3   6   9      164.06      152.44      4.38 o
   4   6   9       42.07       45.67      8.16 o
  -1   7   9      450.06      476.37      9.06 o
   0   7   9        0.33       -0.77      2.03 o
   1   7   9       37.89       37.24      2.12 o
   2   7   9      138.79      140.78      3.28 o
   3   7   9       18.44       16.69      2.21 o
  -1  -3  10        5.09        2.70      3.22 o
   0  -3  10       36.15       39.20      3.40 o
   1  -3  10       39.86       36.86      3.26 o
  -2  -2  10      121.52      115.73     10.23 o
  -1  -2  10      253.50      259.55      7.45 o
   0  -2  10       21.17       18.45      3.50 o
   1  -2  10        7.20        2.04      1.80 o
   2  -2  10        6.58       11.57      2.50 o
  -3  -1  10       31.27       37.69      3.07 o
  -2  -1  10      318.20      326.74      7.00 o
  -1  -1  10        3.94        2.84      2.24 o
   0  -1  10       53.56       58.25      3.11 o
   1  -1  10       36.56       37.39      2.65 o
   2  -1  10       13.14       14.47      2.47 o
   3  -1  10      146.66      154.43      5.34 o
  -3   0  10       53.45       52.65      3.43 o
  -2   0  10      102.07      100.92      5.16 o
  -1   0  10       71.04       64.46      3.37 o
   0   0  10      305.27      302.23      6.47 o
   1   0  10       23.47       29.38      2.40 o
   2   0  10       90.12       89.61      4.32 o
   3   0  10       18.58       19.93      2.03 o
  -3   1  10       23.75       25.49      2.85 o
  -2   1  10       21.03       14.49      2.08 o
  -1   1  10      415.47      414.65      9.03 o
   0   1  10       91.54       91.05      3.61 o
   1   1  10      158.79      155.14      5.55 o
   2   1  10      246.71      245.81      5.65 o
   3   1  10        1.64        1.69      1.46 o
   4   1  10       70.88       72.17      2.75 o
  -3   2  10        0.18       -0.09      2.97 o
  -2   2  10      116.97      114.23      3.49 o
  -1   2  10       31.23       33.11      2.49 o
   0   2  10        0.34        1.18      1.64 o
   1   2  10      462.84      454.11     15.35 o
   2   2  10       66.91       61.40      2.94 o
   3   2  10       49.85       46.81      3.22 o
   4   2  10       74.23       70.82      4.28 o
  -3   3  10       87.08       84.90      3.65 o
  -2   3  10        2.15        1.33      1.48 o
  -1   3  10        0.04        2.19      1.77 o
   0   3  10       13.91       12.90      1.93 o
   1   3  10      208.09      202.37      6.78 o
   2   3  10       21.45       23.66      1.78 o
   3   3  10      630.87      622.07     10.64 o
   4   3  10       10.62       11.14      2.63 o
  -2   4  10       37.05       37.03      2.34 o
  -1   4  10       17.48       15.02      1.83 o
   0   4  10       53.07       50.52      4.90 o
   1   4  10        0.36        1.01      2.06 o
   2   4  10      377.93      384.87      6.36 o
   3   4  10       92.40       90.23      2.70 o
  -2   5  10       23.48       24.52      2.31 o
  -1   5  10      100.32       98.19      3.38 o
   0   5  10       26.11       21.28      2.82 o
   1   5  10       12.56       13.27      1.92 o
   2   5  10       12.26       15.00      1.62 o
   3   5  10        0.24        2.05      1.82 o
  -1   6  10      129.47      132.32      4.50 o
   0   6  10        0.58       -1.37      2.73 o
   1   6  10        2.76        3.78      2.09 o
   2   6  10        5.58        6.97      1.49 o
   0   0  11        0.71        2.02      1.99 o
   1   0  11        0.01       -0.54      2.20 o
  -1   1  11       10.79       12.37      3.34 o
   0   1  11        6.62        4.88      2.00 o
   1   1  11       16.73       22.77      2.93 o
   2   1  11      240.54      251.75      7.24 o
  -1   2  11      176.21      181.25      6.07 o
   0   2  11       21.30       20.48      2.37 o
   1   2  11       35.90       37.18      3.31 o
   2   2  11        2.54        1.35      1.96 o
  -1   3  11       64.15       63.73      4.97 o
   0   3  11       98.35      105.72      4.97 o
   1   3  11       93.44       87.28      6.61 o
   2   3  11        2.03        3.42      2.08 o
   0   4  11      260.92      257.09      7.47 o
   1   4  11       58.38       57.94      9.33 o
 
